# Supplementary material for: Long-read assembly of the Brassica napus reference genome Darmor-bzh
Source: Gigascience. 2020 Dec 15;9(12):giaa137. doi: 10.1093/gigascience/giaa137 (PMC7736779; doi:10.1093/gigascience/giaa137)
Supplement: giaa137_Supplemental_Files [file giaa137_supplemental_files.zip]

Archive with 6 entries (6 files):
- BrassicaNapus_genome_SupData.pdf
- Table S14 - Darmor-bzh pericentromeric regions.xlsx
- Table S15 - Darmor-bzh large misassembled regions.xlsx
- Table S16 - Darmor-Bzh v5 RGA positions.xlsx
- Table S17 - Darmor-Bzh v10 RGA positions.xlsx
- Table S18 - Darmor-bzh v5 v10 correspondance.xlsx
