# Supplementary material for: Long-read assembly of the Brassica napus reference genome Darmor-bzh
Source: Gigascience. 2020 Dec 15;9(12):giaa137. doi: 10.1093/gigascience/giaa137 (PMC7736779; doi:10.1093/gigascience/giaa137)
Supplement: giaa137_Supplemental_Files [file giaa137_supplemental_files.zip › Table S15 - Darmor-bzh large misassembled regions.xlsx]

## Sheet: Sheet1
Large Misassembled Inversion ID	Darmor-bzh v10 large misassembled inversions					Darmor-bzh v5 large misassembled inversions
	Chromosome	Assembly inversion start	Assembly inversion end	Assembly inversion size	Overlapping genes	Chromosome	Assembly inversion start	Assembly inversion end	Assembly inversion size	Overlapping genes
LMI_1	A01	13 351 757	15 547 268	2 195 511	238	chrA01	11 262 054	13 184 760	1 922 706	157
LMI_2	A06	13 091 606	14 771 364	1 679 758	90	chrA06	12 516 608	13 858 553	1 341 945	52
LMI_3	A07	954 546	1 983 013	1 028 467	123	chrA07	849 768	1 735 933	886 165	84
LMI_4	A08	4 896 743	6 150 259	1 253 516	110	chrA08	4 177 343	5 228 170	1 050 827	72
LMI_5	A08	25 416 520	26 269 653	853 133	225	chrA08	18 170 564	18 961 841	791 277	203
LMI_6	A10	7 528 223	8 702 777	1 174 554	117	chrA10	5 804 204	7 025 565	1 221 361	83
LMI_7	C01	21 526 283	28 225 616	6 699 333	440	chrC01	17 818 672	23 732 613	5 913 941	276
LMI_8	C02	196 869	2 554 378	2 357 509	452	chrC02	101	1 817 051	1 816 950	375
LMI_9	C02	26 137 022	26 906 028	769 006	86	chrC02	21 134 209	21 708 892	574 683	62
LMI_10	C02	32 610 230	34 384 436	1 774 206	124	chrC02	23 730 105	25 280 000	1 549 895	106
LMI_11	C02	40 412 113	42 685 197	2 273 084	73	chrC02	27 537 247	28 203 421	666 174	20
LMI_11	-	-	-	-	-	chrC02	29 866 499	31 217 640	1 351 141	55
LMI_12	C03	33 999 154	35 020 336	1 021 182	128	chrC03	29 143 328	29 946 879	803 551	76
LMI_13	C04	14 653 098	15 369 749	716 651	65	chrC04	10 491 270	11 101 489	610 219	45
LMI_14	C04	24 407 922	25 674 937	1 267 015	58	chrC04	17 130 511	18 223 928	1 093 417	43
LMI_15	C04	48 863 969	50 461 290	1 597 321	183	chrC04	34 896 828	36 152 902	1 256 074	133
LMI_16	C04	52 686 439	53 699 885	1 013 446	132	chrC04	37 765 016	38 455 659	690 643	84
LMI_17	C05	25 296 414	30 391 339	5 094 925	357	chrC05	20 057 575	23 884 135	3 826 560	199
LMI_18	C06	4 696 780	5 564 478	867 698	73	chrC06	101	739 648	739 547	51
LMI_19	C06	13 972 767	16 288 093	2 315 326	130	chrC06	8 068 948	10 106 800	2 037 852	106
LMI_20	C06	41 548 268	43 971 002	2 422 734	332	chrC06	29 226 425	31 460 146	2 233 721	294
LMI_21	C07	6 363 966	13 304 670	6 940 704	473	chrC07	5 865 554	11 285 865	5 420 311	289
LMI_22	C07	22 302 373	23 561 185	1 258 812	149	chrC07	15 851 821	17 309 484	1 457 663	141
LMI_23	C08	8 270 481	8 981 646	711 165	43	chrC08	12 713 528	13 432 218	718 690	38
LMI_24	C08	39 840 138	40 925 854	1 085 716	227	chrC08	37 120 107	38 121 577	1 001 470	213
LMI_25	C09	20 588 971	21 971 747	1 382 776	132	chrC09	14 772 817	15 937 402	1 164 585	96
LMI_26	C09	31 091 320	33 783 187	2 691 867	108	chrC09	23 297 760	25 713 716	2 415 956	99
LMI_27	C09	48 420 087	49 143 946	723 859	70	chrC09	35 660 637	36 248 431	587 794	42
