# Supplementary material for: Long-read assembly of the Brassica napus reference genome Darmor-bzh
Source: Gigascience. 2020 Dec 15;9(12):giaa137. doi: 10.1093/gigascience/giaa137 (PMC7736779; doi:10.1093/gigascience/giaa137)
Supplement: giaa137_Supplemental_Files [file giaa137_supplemental_files.zip › Table S16 - Darmor-Bzh v5 RGA positions.xlsx]

## Sheet: Sheet1
chr	start	end	gene_name	score	strand
chrA01	376992	379368	BnaA01g00680D	0	+
chrA01	757468	761343	BnaA01g01430D	0	+
chrA01	777342	781758	BnaA01g01450D	0	-
chrA01	782308	787150	BnaA01g01460D	0	+
chrA01	1312896	1315645	BnaA01g02630D	0	+
chrA01	1332073	1334872	BnaA01g02680D	0	-
chrA01	1425013	1427397	BnaA01g02910D	0	+
chrA01	1647907	1651050	BnaA01g03510D	0	+
chrA01	2037039	2043126	BnaA01g04400D	0	+
chrA01	2147982	2152898	BnaA01g04600D	0	+
chrA01	2209216	2211271	BnaA01g04730D	0	-
chrA01	2273087	2275720	BnaA01g04900D	0	+
chrA01	2506614	2509194	BnaA01g05340D	0	-
chrA01	2554584	2558169	BnaA01g05490D	0	+
chrA01	2765246	2772786	BnaA01g05970D	0	+
chrA01	2812590	2814905	BnaA01g06060D	0	-
chrA01	2816894	2819500	BnaA01g06080D	0	+
chrA01	2868699	2870025	BnaA01g06180D	0	-
chrA01	3286170	3289587	BnaA01g06980D	0	+
chrA01	3458466	3462004	BnaA01g07400D	0	+
chrA01	3489872	3493955	BnaA01g07490D	0	-
chrA01	3718078	3719669	BnaA01g07850D	0	+
chrA01	3787566	3788820	BnaA01g08010D	0	+
chrA01	3933418	3935896	BnaA01g08250D	0	-
chrA01	3939152	3942270	BnaA01g08270D	0	+
chrA01	3956729	3958055	BnaA01g08320D	0	+
chrA01	4397459	4403618	BnaA01g09050D	0	-
chrA01	4643531	4646490	BnaA01g09480D	0	+
chrA01	4672711	4674196	BnaA01g09520D	0	-
chrA01	4687910	4689203	BnaA01g09570D	0	-
chrA01	4756202	4757167	BnaA01g09680D	0	-
chrA01	4841797	4845343	BnaA01g09840D	0	-
chrA01	5002567	5008394	BnaA01g10040D	0	+
chrA01	5205495	5209500	BnaA01g10430D	0	+
chrA01	5337622	5339244	BnaA01g10700D	0	-
chrA01	5418434	5422676	BnaA01g10840D	0	+
chrA01	5588295	5591978	BnaA01g11220D	0	-
chrA01	5594951	5597871	BnaA01g11230D	0	-
chrA01	5599905	5603198	BnaA01g11250D	0	-
chrA01	5885701	5888099	BnaA01g11790D	0	+
chrA01	5991358	5995044	BnaA01g11930D	0	+
chrA01	6009636	6012499	BnaA01g11990D	0	+
chrA01	6194943	6197361	BnaA01g12400D	0	+
chrA01	6307064	6309666	BnaA01g12580D	0	-
chrA01	6311206	6313810	BnaA01g12590D	0	+
chrA01	6324588	6327188	BnaA01g12650D	0	+
chrA01	6332936	6335386	BnaA01g12660D	0	+
chrA01	6335463	6337904	BnaA01g12670D	0	+
chrA01	6340714	6344636	BnaA01g12690D	0	-
chrA01	6466501	6469147	BnaA01g12910D	0	-
chrA01	6470984	6473566	BnaA01g12920D	0	-
chrA01	6475020	6477573	BnaA01g12930D	0	+
chrA01	6477870	6481225	BnaA01g12940D	0	-
chrA01	6483562	6492360	BnaA01g12950D	0	+
chrA01	6492751	6495413	BnaA01g12960D	0	-
chrA01	6495776	6500302	BnaA01g12970D	0	-
chrA01	6501672	6504207	BnaA01g12980D	0	-
chrA01	6537746	6540554	BnaA01g13050D	0	+
chrA01	6595671	6598483	BnaA01g13140D	0	-
chrA01	6814261	6817871	BnaA01g13400D	0	+
chrA01	7081358	7085830	BnaA01g13940D	0	-
chrA01	7209035	7212625	BnaA01g14230D	0	+
chrA01	7809072	7811565	BnaA01g15270D	0	+
chrA01	8021241	8024079	BnaA01g15650D	0	-
chrA01	8342624	8345558	BnaA01g16260D	0	+
chrA01	8415294	8418320	BnaA01g16320D	0	+
chrA01	8418470	8420602	BnaA01g16330D	0	-
chrA01	8781207	8785724	BnaA01g16780D	0	-
chrA01	9130483	9132800	BnaA01g17340D	0	-
chrA01	9403369	9404526	BnaA01g17730D	0	-
chrA01	10190654	10203053	BnaA01g18700D	0	+
chrA01	10690402	10692994	BnaA01g19180D	0	-
chrA01	10696106	10698698	BnaA01g19190D	0	-
chrA01	10738856	10741436	BnaA01g19200D	0	-
chrA01	10896504	10899186	BnaA01g19380D	0	+
chrA01	11333706	11336211	BnaA01g19810D	0	+
chrA01	11342008	11346343	BnaA01g19830D	0	-
chrA01	11592896	11593974	BnaA01g19950D	0	-
chrA01	11611571	11613080	BnaA01g19990D	0	-
chrA01	13017029	13019640	BnaA01g21170D	0	+
chrA01	13663293	13665296	BnaA01g21490D	0	-
chrA01	14300380	14303278	BnaA01g21960D	0	-
chrA01	14846760	14848762	BnaA01g22490D	0	-
chrA01	14931532	14934469	BnaA01g22600D	0	-
chrA01	14938152	14941107	BnaA01g22610D	0	-
chrA01	14962586	14965580	BnaA01g22660D	0	-
chrA01	15080252	15083340	BnaA01g22750D	0	+
chrA01	15095447	15098509	BnaA01g22760D	0	+
chrA01	15409080	15411801	BnaA01g23040D	0	+
chrA01	15429883	15433336	BnaA01g23070D	0	-
chrA01	15904523	15907476	BnaA01g23540D	0	-
chrA01	16564577	16566464	BnaA01g24160D	0	+
chrA01	16873648	16877083	BnaA01g24490D	0	+
chrA01	17175094	17181120	BnaA01g24810D	0	-
chrA01	17881346	17884901	BnaA01g25640D	0	-
chrA01	18102484	18105487	BnaA01g25940D	0	-
chrA01	18549643	18552831	BnaA01g26480D	0	+
chrA01	18913637	18916933	BnaA01g27050D	0	-
chrA01	18980290	18980851	BnaA01g27180D	0	+
chrA01	20167282	20173388	BnaA01g29140D	0	-
chrA01	20384110	20388111	BnaA01g29460D	0	+
chrA01	20697508	20700653	BnaA01g30070D	0	-
chrA01	21118879	21121597	BnaA01g31030D	0	-
chrA01	21122826	21134183	BnaA01g31040D	0	-
chrA01	21134320	21137201	BnaA01g31050D	0	-
chrA01	21201438	21204150	BnaA01g31190D	0	-
chrA01	21228038	21230750	BnaA01g31220D	0	-
chrA01	21235061	21237710	BnaA01g31240D	0	-
chrA01	21242617	21244776	BnaA01g31260D	0	-
chrA01	21251949	21254739	BnaA01g31270D	0	-
chrA01	21261524	21267934	BnaA01g31280D	0	-
chrA01	21689885	21693882	BnaA01g32130D	0	+
chrA01	21735272	21737420	BnaA01g32250D	0	+
chrA01	22528618	22535002	BnaA01g33140D	0	-
chrA01	22873200	22874520	BnaA01g33710D	0	+
chrA01	22886244	22890097	BnaA01g33750D	0	+
chrA01	22897287	22900401	BnaA01g33780D	0	+
chrA01	22956934	22959728	BnaA01g33930D	0	+
chrA01_random	354901	357481	BnaA01g35050D	0	-
chrA01_random	581909	582824	BnaA01g35380D	0	-
chrA01_random	856445	856943	BnaA01g35640D	0	-
chrA01_random	879534	882255	BnaA01g35670D	0	-
chrA01_random	1411218	1413391	BnaA01g35910D	0	-
chrA01_random	1579111	1581058	BnaA01g36090D	0	-
chrA01_random	2025678	2027065	BnaA01g36500D	0	-
chrA01_random	2353315	2355539	BnaA01g36890D	0	+
chrA01_random	2394689	2398492	BnaA01g36950D	0	-
chrA02	175817	178896	BnaA02g00450D	0	-
chrA02	222192	223833	BnaA02g00580D	0	-
chrA02	506204	509245	BnaA02g01160D	0	+
chrA02	726890	728639	BnaA02g01550D	0	-
chrA02	1102984	1104367	BnaA02g02500D	0	+
chrA02	1329266	1333593	BnaA02g03020D	0	-
chrA02	1389790	1391915	BnaA02g03150D	0	+
chrA02	1420669	1421476	BnaA02g03210D	0	+
chrA02	1579850	1584704	BnaA02g03580D	0	-
chrA02	1736999	1743642	BnaA02g03780D	0	-
chrA02	1744671	1747560	BnaA02g03790D	0	-
chrA02	1756045	1758017	BnaA02g03810D	0	-
chrA02	1760132	1762119	BnaA02g03830D	0	-
chrA02	1832532	1839358	BnaA02g04080D	0	-
chrA02	1866047	1868113	BnaA02g04170D	0	-
chrA02	2079909	2083715	BnaA02g04670D	0	+
chrA02	2237297	2239639	BnaA02g05030D	0	+
chrA02	3081866	3083837	BnaA02g06440D	0	-
chrA02	3085372	3087364	BnaA02g06450D	0	+
chrA02	3113870	3118849	BnaA02g06510D	0	+
chrA02	3122187	3122717	BnaA02g06520D	0	+
chrA02	3124926	3126934	BnaA02g06540D	0	+
chrA02	3279464	3285783	BnaA02g06920D	0	-
chrA02	3286337	3290380	BnaA02g06930D	0	-
chrA02	3292416	3296450	BnaA02g06940D	0	-
chrA02	3299005	3302614	BnaA02g06950D	0	-
chrA02	3303469	3306941	BnaA02g06960D	0	-
chrA02	3462525	3464062	BnaA02g07290D	0	-
chrA02	3661237	3662554	BnaA02g07660D	0	+
chrA02	3677175	3679446	BnaA02g07750D	0	-
chrA02	3707951	3713808	BnaA02g07830D	0	-
chrA02	4127875	4132446	BnaA02g08470D	0	+
chrA02	4273009	4273573	BnaA02g08630D	0	+
chrA02	5031976	5033914	BnaA02g10020D	0	+
chrA02	5052670	5055487	BnaA02g10040D	0	-
chrA02	5344288	5348536	BnaA02g10410D	0	+
chrA02	5370499	5373562	BnaA02g10460D	0	-
chrA02	6070107	6071358	BnaA02g11590D	0	+
chrA02	6085587	6092622	BnaA02g11610D	0	+
chrA02	6317004	6319149	BnaA02g12070D	0	+
chrA02	6513718	6516833	BnaA02g12310D	0	-
chrA02	6781322	6787042	BnaA02g12620D	0	+
chrA02	6810870	6814866	BnaA02g12650D	0	-
chrA02	6814937	6821273	BnaA02g12660D	0	-
chrA02	6850544	6855026	BnaA02g12740D	0	+
chrA02	7466829	7477284	BnaA02g13610D	0	+
chrA02	7593735	7597063	BnaA02g13790D	0	-
chrA02	7598547	7602434	BnaA02g13810D	0	+
chrA02	8328323	8329871	BnaA02g14680D	0	-
chrA02	8475325	8491993	BnaA02g14800D	0	-
chrA02	8531925	8534875	BnaA02g14880D	0	+
chrA02	8576813	8579359	BnaA02g14960D	0	-
chrA02	9401886	9405120	BnaA02g15930D	0	-
chrA02	9452643	9454707	BnaA02g16000D	0	+
chrA02	9671557	9674539	BnaA02g16190D	0	+
chrA02	10004465	10011692	BnaA02g16750D	0	-
chrA02	10017118	10021095	BnaA02g16770D	0	-
chrA02	10028287	10029859	BnaA02g16790D	0	-
chrA02	10339063	10339885	BnaA02g17230D	0	+
chrA02	11189274	11204069	BnaA02g18470D	0	+
chrA02	11998172	12006263	BnaA02g19320D	0	-
chrA02	12039455	12041480	BnaA02g19400D	0	-
chrA02	12108119	12110160	BnaA02g19510D	0	-
chrA02	12410038	12413611	BnaA02g20100D	0	-
chrA02	12550823	12553536	BnaA02g20280D	0	-
chrA02	13392790	13395335	BnaA02g21060D	0	+
chrA02	13463904	13466087	BnaA02g21140D	0	-
chrA02	13477829	13481677	BnaA02g21170D	0	-
chrA02	13491856	13495403	BnaA02g21180D	0	-
chrA02	15133131	15134135	BnaA02g22600D	0	+
chrA02	15348571	15352376	BnaA02g22840D	0	-
chrA02	16241474	16243490	BnaA02g23230D	0	-
chrA02	16922576	16923499	BnaA02g23640D	0	+
chrA02	17040416	17041396	BnaA02g23770D	0	+
chrA02	17041825	17047912	BnaA02g23780D	0	-
chrA02	17063643	17065567	BnaA02g23790D	0	+
chrA02	17065622	17069124	BnaA02g23800D	0	+
chrA02	17104203	17107792	BnaA02g23810D	0	-
chrA02	17136028	17136726	BnaA02g23830D	0	+
chrA02	17139706	17147166	BnaA02g23840D	0	+
chrA02	17149174	17151587	BnaA02g23850D	0	-
chrA02	17280060	17280795	BnaA02g24000D	0	+
chrA02	17447818	17449126	BnaA02g24110D	0	-
chrA02	17459849	17463027	BnaA02g24120D	0	-
chrA02	17799026	17800040	BnaA02g24440D	0	+
chrA02	17858764	17863141	BnaA02g24500D	0	+
chrA02	17868313	17870319	BnaA02g24510D	0	+
chrA02	17873610	17882045	BnaA02g24520D	0	+
chrA02	17882149	17889675	BnaA02g24530D	0	+
chrA02	17895862	17900088	BnaA02g24540D	0	+
chrA02	17911621	17918011	BnaA02g24560D	0	+
chrA02	18286888	18289693	BnaA02g24930D	0	-
chrA02	18343200	18349735	BnaA02g24980D	0	+
chrA02	18413743	18415273	BnaA02g25070D	0	-
chrA02	18493991	18496670	BnaA02g25160D	0	+
chrA02	18523116	18532420	BnaA02g25170D	0	+
chrA02	19023639	19026619	BnaA02g25970D	0	-
chrA02	19369537	19372360	BnaA02g26260D	0	-
chrA02	19760652	19761715	BnaA02g26770D	0	-
chrA02	20262016	20263572	BnaA02g27500D	0	-
chrA02	20316320	20319317	BnaA02g27560D	0	-
chrA02	20779184	20780911	BnaA02g28180D	0	+
chrA02	21152882	21154350	BnaA02g28780D	0	+
chrA02	21179746	21183300	BnaA02g28850D	0	-
chrA02	21443111	21444917	BnaA02g29300D	0	+
chrA02	21461372	21462923	BnaA02g29340D	0	+
chrA02	21829238	21832325	BnaA02g30080D	0	+
chrA02	21842592	21845679	BnaA02g30090D	0	+
chrA02	21851358	21853577	BnaA02g30100D	0	-
chrA02	21923207	21926710	BnaA02g30250D	0	+
chrA02	21944673	21951722	BnaA02g30300D	0	-
chrA02	22004795	22006340	BnaA02g30410D	0	+
chrA02	22407993	22410773	BnaA02g31020D	0	+
chrA02	22631742	22635218	BnaA02g31380D	0	-
chrA02	22907814	22911355	BnaA02g31820D	0	-
chrA02	23137822	23139092	BnaA02g32140D	0	+
chrA02	23159910	23161481	BnaA02g32190D	0	-
chrA02	23442393	23444630	BnaA02g32580D	0	+
chrA02	23474535	23476302	BnaA02g32660D	0	-
chrA02	23500379	23503090	BnaA02g32730D	0	+
chrA02	24509320	24514922	BnaA02g34360D	0	+
chrA02	24753673	24755427	BnaA02g34790D	0	-
chrA02_random	44701	45976	BnaA02g35050D	0	-
chrA02_random	74884	76695	BnaA02g35130D	0	-
chrA02_random	1024890	1026903	BnaA02g36540D	0	-
chrA02_random	1353451	1358999	BnaA02g36740D	0	+
chrA02_random	1461186	1464491	BnaA02g36870D	0	-
chrA02_random	1466102	1466321	BnaA02g36890D	0	-
chrA02_random	1475149	1476172	BnaA02g36900D	0	-
chrA03	11420	16306	BnaA03g00050D	0	+
chrA03	17408	21889	BnaA03g00070D	0	+
chrA03	113677	115335	BnaA03g00310D	0	+
chrA03	679427	680575	BnaA03g01510D	0	+
chrA03	882510	889841	BnaA03g01940D	0	+
chrA03	980808	982372	BnaA03g02160D	0	-
chrA03	1004459	1005298	BnaA03g02200D	0	-
chrA03	1323577	1326978	BnaA03g02740D	0	+
chrA03	1587830	1591845	BnaA03g03260D	0	-
chrA03	1593021	1596955	BnaA03g03270D	0	-
chrA03	1793847	1795836	BnaA03g03800D	0	+
chrA03	1799352	1803570	BnaA03g03830D	0	+
chrA03	1989697	1991124	BnaA03g04260D	0	-
chrA03	2216494	2219377	BnaA03g04770D	0	-
chrA03	2343124	2345777	BnaA03g05120D	0	+
chrA03	2633892	2637372	BnaA03g05790D	0	+
chrA03	3114945	3123134	BnaA03g07040D	0	-
chrA03	3141771	3143198	BnaA03g07110D	0	+
chrA03	3164763	3166637	BnaA03g07150D	0	+
chrA03	3514387	3525696	BnaA03g07880D	0	+
chrA03	3994965	3998077	BnaA03g08800D	0	+
chrA03	4065287	4066833	BnaA03g08990D	0	-
chrA03	4069139	4070504	BnaA03g09010D	0	-
chrA03	4071704	4073684	BnaA03g09020D	0	-
chrA03	4192499	4195946	BnaA03g09340D	0	-
chrA03	4256466	4259789	BnaA03g09490D	0	-
chrA03	4437320	4439350	BnaA03g09820D	0	-
chrA03	4462250	4464572	BnaA03g09890D	0	+
chrA03	4808022	4810008	BnaA03g10660D	0	+
chrA03	4911436	4915163	BnaA03g10930D	0	-
chrA03	5311898	5314183	BnaA03g11800D	0	-
chrA03	5364791	5366688	BnaA03g11880D	0	+
chrA03	5588449	5590367	BnaA03g12300D	0	+
chrA03	5837003	5842615	BnaA03g12830D	0	+
chrA03	5845710	5847793	BnaA03g12850D	0	+
chrA03	5913945	5915778	BnaA03g13010D	0	-
chrA03	6262383	6263793	BnaA03g13660D	0	+
chrA03	6364663	6365947	BnaA03g13900D	0	-
chrA03	6685375	6689075	BnaA03g14540D	0	+
chrA03	6784194	6786132	BnaA03g14760D	0	+
chrA03	6917391	6918054	BnaA03g15000D	0	-
chrA03	7323207	7328372	BnaA03g15810D	0	+
chrA03	7539561	7542716	BnaA03g16200D	0	-
chrA03	7622704	7624962	BnaA03g16330D	0	+
chrA03	7769934	7771806	BnaA03g16670D	0	+
chrA03	7845989	7848106	BnaA03g16770D	0	+
chrA03	7952155	7956878	BnaA03g16950D	0	+
chrA03	8157090	8159121	BnaA03g17380D	0	-
chrA03	8190847	8194436	BnaA03g17440D	0	+
chrA03	8732437	8734897	BnaA03g18570D	0	-
chrA03	8755065	8760732	BnaA03g18640D	0	-
chrA03	9439031	9442567	BnaA03g19850D	0	-
chrA03	9711580	9713548	BnaA03g20390D	0	+
chrA03	9714436	9716416	BnaA03g20400D	0	+
chrA03	9864876	9866456	BnaA03g20810D	0	-
chrA03	9970834	9972609	BnaA03g21060D	0	+
chrA03	10207307	10209530	BnaA03g21540D	0	+
chrA03	10461335	10463068	BnaA03g22090D	0	-
chrA03	10696106	10696897	BnaA03g22520D	0	+
chrA03	10886370	10889834	BnaA03g22870D	0	+
chrA03	11032131	11035119	BnaA03g23140D	0	-
chrA03	11072088	11076452	BnaA03g23220D	0	-
chrA03	11077942	11083925	BnaA03g23230D	0	-
chrA03	11208521	11211506	BnaA03g23420D	0	+
chrA03	11390905	11394407	BnaA03g23760D	0	-
chrA03	11576361	11578689	BnaA03g24080D	0	+
chrA03	11957588	11959563	BnaA03g24780D	0	+
chrA03	11965858	11969660	BnaA03g24820D	0	+
chrA03	12051498	12054303	BnaA03g24930D	0	+
chrA03	12234711	12240552	BnaA03g25330D	0	+
chrA03	12297278	12298484	BnaA03g25450D	0	+
chrA03	12306333	12311154	BnaA03g25460D	0	+
chrA03	12314901	12318711	BnaA03g25470D	0	+
chrA03	12334433	12337137	BnaA03g25480D	0	+
chrA03	12341898	12344424	BnaA03g25490D	0	-
chrA03	12367480	12370311	BnaA03g25500D	0	+
chrA03	12372495	12375210	BnaA03g25510D	0	+
chrA03	12392309	12394977	BnaA03g25520D	0	+
chrA03	12519743	12523458	BnaA03g25680D	0	+
chrA03	12814837	12818924	BnaA03g26180D	0	-
chrA03	12823478	12825506	BnaA03g26190D	0	+
chrA03	12922042	12925423	BnaA03g26400D	0	-
chrA03	13424352	13425611	BnaA03g27170D	0	+
chrA03	13617720	13618866	BnaA03g27730D	0	+
chrA03	13862280	13865324	BnaA03g28390D	0	-
chrA03	13886614	13889360	BnaA03g28440D	0	-
chrA03	14150221	14170562	BnaA03g29130D	0	-
chrA03	14237643	14241837	BnaA03g29300D	0	-
chrA03	14408257	14412938	BnaA03g29580D	0	-
chrA03	14709136	14712252	BnaA03g30320D	0	-
chrA03	15221509	15224288	BnaA03g31540D	0	-
chrA03	15727418	15729968	BnaA03g32570D	0	-
chrA03	16015559	16019967	BnaA03g33090D	0	-
chrA03	16029617	16038118	BnaA03g33120D	0	-
chrA03	16244357	16250374	BnaA03g33550D	0	+
chrA03	16253226	16259159	BnaA03g33560D	0	+
chrA03	16267834	16273917	BnaA03g33570D	0	+
chrA03	16628435	16632528	BnaA03g34180D	0	+
chrA03	17053371	17056487	BnaA03g34960D	0	-
chrA03	17398863	17401047	BnaA03g35630D	0	+
chrA03	17477539	17479814	BnaA03g35770D	0	+
chrA03	17718784	17723072	BnaA03g36240D	0	-
chrA03	17925271	17933870	BnaA03g36540D	0	-
chrA03	18221694	18227161	BnaA03g36980D	0	-
chrA03	18415468	18416071	BnaA03g37220D	0	+
chrA03	18491313	18492661	BnaA03g37340D	0	+
chrA03	18617355	18619516	BnaA03g37540D	0	+
chrA03	18802975	18806282	BnaA03g37790D	0	+
chrA03	19071733	19073692	BnaA03g38380D	0	-
chrA03	19128198	19131077	BnaA03g38480D	0	-
chrA03	19222584	19224901	BnaA03g38680D	0	+
chrA03	19275655	19277584	BnaA03g38790D	0	+
chrA03	19393631	19396723	BnaA03g38990D	0	-
chrA03	19566499	19568781	BnaA03g39250D	0	-
chrA03	19869668	19873655	BnaA03g39800D	0	-
chrA03	20127383	20130640	BnaA03g40260D	0	-
chrA03	20224784	20228058	BnaA03g40470D	0	-
chrA03	20262036	20265097	BnaA03g40550D	0	+
chrA03	20379820	20381755	BnaA03g40740D	0	-
chrA03	20386299	20388420	BnaA03g40760D	0	-
chrA03	20389380	20391815	BnaA03g40770D	0	-
chrA03	20713835	20716529	BnaA03g41360D	0	-
chrA03	21362364	21364269	BnaA03g42620D	0	+
chrA03	21411965	21415183	BnaA03g42700D	0	-
chrA03	22020108	22023615	BnaA03g43720D	0	-
chrA03	22263712	22269313	BnaA03g44080D	0	-
chrA03	22269711	22273101	BnaA03g44090D	0	+
chrA03	22589247	22592207	BnaA03g44500D	0	+
chrA03	22629598	22631235	BnaA03g44580D	0	-
chrA03	22864716	22872440	BnaA03g45000D	0	-
chrA03	22877238	22878893	BnaA03g45020D	0	-
chrA03	22885700	22888641	BnaA03g45040D	0	-
chrA03	23354268	23356908	BnaA03g45760D	0	-
chrA03	23376839	23379312	BnaA03g45810D	0	-
chrA03	23387327	23390959	BnaA03g45820D	0	+
chrA03	23404232	23406821	BnaA03g45830D	0	-
chrA03	23408012	23414138	BnaA03g45850D	0	-
chrA03	23414442	23417005	BnaA03g45860D	0	-
chrA03	23418740	23421662	BnaA03g45870D	0	+
chrA03	23454644	23457356	BnaA03g45970D	0	+
chrA03	23666076	23668891	BnaA03g46200D	0	-
chrA03	23683284	23684628	BnaA03g46220D	0	+
chrA03	24251868	24253695	BnaA03g47360D	0	+
chrA03	24278424	24278688	BnaA03g47390D	0	+
chrA03	24850882	24858730	BnaA03g48410D	0	-
chrA03	24885706	24888274	BnaA03g48510D	0	+
chrA03	25480996	25484982	BnaA03g49400D	0	+
chrA03	26069770	26072703	BnaA03g50230D	0	-
chrA03	26561750	26563043	BnaA03g51180D	0	+
chrA03	26692489	26699184	BnaA03g51420D	0	+
chrA03	27079042	27081511	BnaA03g51990D	0	+
chrA03	27089616	27094195	BnaA03g52020D	0	-
chrA03	27407637	27410191	BnaA03g52520D	0	-
chrA03	27453027	27455603	BnaA03g52640D	0	+
chrA03_random	379422	383272	BnaA03g55690D	0	+
chrA03_random	446191	451356	BnaA03g55860D	0	-
chrA03_random	589552	593749	BnaA03g56180D	0	-
chrA03_random	600147	601069	BnaA03g56200D	0	-
chrA03_random	1256508	1260212	BnaA03g57650D	0	+
chrA03_random	1332013	1335484	BnaA03g57840D	0	-
chrA03_random	1915686	1918566	BnaA03g58780D	0	-
chrA03_random	4596796	4604483	BnaA03g60150D	0	-
chrA03_random	4635893	4637865	BnaA03g60180D	0	-
chrA03_random	5385819	5388188	BnaA03g60620D	0	+
chrA04	435850	437228	BnaA04g00570D	0	+
chrA04	625783	628376	BnaA04g00920D	0	-
chrA04	792517	794173	BnaA04g01230D	0	-
chrA04	963025	966290	BnaA04g01490D	0	+
chrA04	1094057	1095433	BnaA04g01680D	0	+
chrA04	2123547	2126586	BnaA04g03250D	0	+
chrA04	2136492	2138709	BnaA04g03270D	0	+
chrA04	2385678	2387724	BnaA04g03500D	0	+
chrA04	2612201	2614562	BnaA04g03830D	0	+
chrA04	3447660	3451083	BnaA04g04710D	0	-
chrA04	3536355	3539382	BnaA04g04820D	0	+
chrA04	4219874	4221167	BnaA04g05420D	0	-
chrA04	4543884	4547396	BnaA04g05920D	0	+
chrA04	5115039	5117053	BnaA04g06520D	0	-
chrA04	5210777	5213363	BnaA04g06580D	0	+
chrA04	5461292	5464370	BnaA04g06840D	0	+
chrA04	6053296	6055785	BnaA04g07300D	0	+
chrA04	7541830	7549024	BnaA04g08480D	0	+
chrA04	7746753	7749175	BnaA04g08720D	0	+
chrA04	8034430	8037088	BnaA04g08970D	0	+
chrA04	8042799	8045298	BnaA04g08980D	0	+
chrA04	8795324	8797070	BnaA04g09830D	0	-
chrA04	8810896	8813753	BnaA04g09870D	0	-
chrA04	9341845	9344837	BnaA04g10630D	0	+
chrA04	9665481	9669364	BnaA04g11150D	0	+
chrA04	9684603	9694102	BnaA04g11170D	0	+
chrA04	9694944	9701129	BnaA04g11180D	0	+
chrA04	9744415	9746868	BnaA04g11230D	0	+
chrA04	9868906	9872843	BnaA04g11350D	0	+
chrA04	10412492	10415179	BnaA04g12220D	0	-
chrA04	11459430	11461964	BnaA04g13550D	0	+
chrA04	11511789	11514255	BnaA04g13610D	0	-
chrA04	11573697	11576412	BnaA04g13650D	0	-
chrA04	11744719	11746528	BnaA04g13870D	0	-
chrA04	11834022	11836746	BnaA04g14020D	0	-
chrA04	11870859	11874295	BnaA04g14070D	0	-
chrA04	11947144	11949700	BnaA04g14170D	0	-
chrA04	11962597	11964420	BnaA04g14180D	0	+
chrA04	12063476	12065537	BnaA04g14300D	0	-
chrA04	12344893	12347947	BnaA04g14680D	0	-
chrA04	12349595	12353246	BnaA04g14690D	0	-
chrA04	12415023	12417782	BnaA04g14780D	0	-
chrA04	12471492	12475936	BnaA04g14880D	0	+
chrA04	12505887	12508980	BnaA04g14930D	0	-
chrA04	12561560	12571106	BnaA04g15060D	0	-
chrA04	12652035	12654898	BnaA04g15190D	0	-
chrA04	12838540	12846973	BnaA04g15490D	0	+
chrA04	13384195	13386556	BnaA04g16400D	0	-
chrA04	13452062	13455376	BnaA04g16450D	0	-
chrA04	13730272	13740432	BnaA04g16790D	0	+
chrA04	14204210	14205527	BnaA04g17470D	0	+
chrA04	14715477	14718094	BnaA04g18380D	0	-
chrA04	14764037	14765825	BnaA04g18520D	0	+
chrA04	14776465	14779516	BnaA04g18550D	0	-
chrA04	14792280	14794188	BnaA04g18590D	0	+
chrA04	14805943	14807860	BnaA04g18600D	0	+
chrA04	15000796	15003940	BnaA04g18870D	0	+
chrA04	15023552	15025835	BnaA04g18920D	0	+
chrA04	15214807	15218524	BnaA04g19190D	0	-
chrA04	15273664	15275998	BnaA04g19350D	0	+
chrA04	15368332	15370330	BnaA04g19600D	0	-
chrA04	15516855	15518361	BnaA04g20000D	0	-
chrA04	15828656	15831704	BnaA04g20610D	0	-
chrA04	15919015	15921483	BnaA04g20750D	0	-
chrA04	16915034	16917686	BnaA04g22430D	0	+
chrA04	17265150	17269180	BnaA04g23210D	0	-
chrA04	17733813	17735149	BnaA04g24090D	0	+
chrA04	17786712	17788983	BnaA04g24180D	0	-
chrA04	17863788	17866356	BnaA04g24400D	0	-
chrA04	18157667	18160033	BnaA04g25030D	0	+
chrA04	18225790	18230128	BnaA04g25210D	0	+
chrA04	18239612	18241503	BnaA04g25240D	0	+
chrA04	18266751	18268734	BnaA04g25350D	0	+
chrA04	18438467	18440376	BnaA04g25800D	0	-
chrA04	18508170	18511956	BnaA04g25920D	0	-
chrA04	18577519	18579822	BnaA04g26070D	0	+
chrA04	18617715	18620453	BnaA04g26130D	0	+
chrA04	18725591	18727763	BnaA04g26300D	0	+
chrA04_random	4044	5973	BnaA04g27230D	0	+
chrA04_random	372864	377278	BnaA04g27840D	0	+
chrA04_random	487633	489844	BnaA04g27950D	0	-
chrA04_random	634663	638350	BnaA04g28100D	0	+
chrA04_random	667395	669784	BnaA04g28130D	0	-
chrA04_random	1115746	1117317	BnaA04g28980D	0	+
chrA04_random	1229493	1230922	BnaA04g29180D	0	+
chrA04_random	1462648	1464112	BnaA04g29690D	0	+
chrA05	1361676	1363016	BnaA05g02460D	0	+
chrA05	1636753	1638118	BnaA05g03030D	0	+
chrA05	1724311	1726271	BnaA05g03190D	0	-
chrA05	1827048	1829037	BnaA05g03260D	0	+
chrA05	1919610	1921482	BnaA05g03480D	0	+
chrA05	1944548	1947335	BnaA05g03570D	0	+
chrA05	2263943	2266118	BnaA05g04180D	0	-
chrA05	2522117	2524736	BnaA05g04780D	0	+
chrA05	3703793	3705815	BnaA05g06820D	0	+
chrA05	3951886	3955823	BnaA05g07360D	0	-
chrA05	3985928	3991342	BnaA05g07400D	0	-
chrA05	4120912	4122403	BnaA05g07580D	0	+
chrA05	4305310	4313386	BnaA05g07870D	0	+
chrA05	4313892	4323181	BnaA05g07880D	0	+
chrA05	4332311	4339081	BnaA05g07900D	0	+
chrA05	4355847	4366123	BnaA05g07930D	0	+
chrA05	4672624	4675936	BnaA05g08390D	0	+
chrA05	5221129	5223668	BnaA05g09460D	0	+
chrA05	5263454	5266198	BnaA05g09540D	0	+
chrA05	5288776	5290243	BnaA05g09600D	0	+
chrA05	5607635	5610965	BnaA05g10310D	0	+
chrA05	5748028	5752871	BnaA05g10510D	0	-
chrA05	5765096	5771054	BnaA05g10540D	0	-
chrA05	5773283	5776810	BnaA05g10560D	0	-
chrA05	5798744	5805308	BnaA05g10630D	0	+
chrA05	6641249	6643024	BnaA05g11740D	0	-
chrA05	6835280	6847283	BnaA05g12020D	0	-
chrA05	6855053	6858953	BnaA05g12030D	0	+
chrA05	7113195	7114692	BnaA05g12320D	0	-
chrA05	7375984	7377856	BnaA05g12700D	0	+
chrA05	7393623	7394446	BnaA05g12730D	0	-
chrA05	8019086	8022201	BnaA05g13290D	0	-
chrA05	8225225	8228172	BnaA05g13530D	0	+
chrA05	8909625	8915806	BnaA05g14440D	0	-
chrA05	9546873	9551459	BnaA05g15150D	0	+
chrA05	9598554	9602380	BnaA05g15170D	0	+
chrA05	9605854	9609835	BnaA05g15180D	0	+
chrA05	9820097	9825109	BnaA05g15380D	0	-
chrA05	9845077	9849386	BnaA05g15400D	0	+
chrA05	9849707	9853525	BnaA05g15410D	0	-
chrA05	10283700	10286140	BnaA05g15760D	0	-
chrA05	11172982	11175279	BnaA05g16490D	0	-
chrA05	12140786	12142908	BnaA05g17360D	0	+
chrA05	13438680	13445792	BnaA05g18210D	0	+
chrA05	13847409	13850789	BnaA05g18490D	0	+
chrA05	14270836	14272192	BnaA05g18840D	0	-
chrA05	14983837	14986843	BnaA05g19600D	0	+
chrA05	15980058	15983159	BnaA05g20630D	0	-
chrA05	16189945	16192499	BnaA05g20860D	0	+
chrA05	16465377	16467768	BnaA05g21310D	0	+
chrA05	16904694	16906352	BnaA05g22020D	0	-
chrA05	17088394	17090542	BnaA05g22400D	0	-
chrA05	17265381	17267129	BnaA05g22760D	0	+
chrA05	17730292	17734074	BnaA05g23410D	0	+
chrA05	17818348	17822812	BnaA05g23620D	0	-
chrA05	18404863	18415904	BnaA05g24690D	0	-
chrA05	18447258	18454587	BnaA05g24730D	0	-
chrA05	18459034	18464103	BnaA05g24740D	0	-
chrA05	18570664	18574635	BnaA05g24990D	0	-
chrA05	18576214	18580417	BnaA05g25000D	0	+
chrA05	18660504	18664670	BnaA05g25120D	0	+
chrA05	18882534	18886944	BnaA05g25550D	0	+
chrA05	19074404	19077671	BnaA05g25910D	0	-
chrA05	19234651	19237910	BnaA05g26190D	0	-
chrA05	19807428	19813322	BnaA05g27490D	0	-
chrA05	19991843	19993663	BnaA05g27920D	0	+
chrA05	20330006	20332298	BnaA05g28760D	0	+
chrA05	20588063	20590031	BnaA05g29540D	0	-
chrA05	20657566	20661019	BnaA05g29700D	0	+
chrA05	20885382	20889847	BnaA05g30210D	0	-
chrA05	21885399	21888343	BnaA05g31750D	0	+
chrA05	22385132	22388066	BnaA05g32750D	0	+
chrA05	22528269	22534549	BnaA05g33080D	0	+
chrA05	22556316	22563529	BnaA05g33170D	0	+
chrA05	22587300	22589360	BnaA05g33240D	0	-
chrA05	22723363	22725252	BnaA05g33660D	0	+
chrA05_random	250588	256924	BnaA05g34640D	0	-
chrA05_random	718006	718870	BnaA05g35330D	0	+
chrA05_random	1379993	1384035	BnaA05g35900D	0	-
chrA05_random	1701150	1706199	BnaA05g36140D	0	+
chrA05_random	1720066	1724560	BnaA05g36160D	0	+
chrA05_random	2580842	2584992	BnaA05g36650D	0	+
chrA05_random	2961717	2962136	BnaA05g37340D	0	-
chrA06	18879	20601	BnaA06g00040D	0	+
chrA06	154326	157688	BnaA06g00310D	0	-
chrA06	447253	452188	BnaA06g00680D	0	+
chrA06	473109	476318	BnaA06g00750D	0	-
chrA06	638475	640001	BnaA06g00940D	0	+
chrA06	1036284	1036978	BnaA06g01760D	0	+
chrA06	1183347	1186348	BnaA06g02020D	0	+
chrA06	1188790	1195518	BnaA06g02030D	0	+
chrA06	1199828	1203649	BnaA06g02050D	0	+
chrA06	1204850	1209286	BnaA06g02060D	0	+
chrA06	1210646	1216721	BnaA06g02070D	0	+
chrA06	1271249	1273688	BnaA06g02160D	0	+
chrA06	1639587	1642006	BnaA06g02740D	0	-
chrA06	1789561	1792448	BnaA06g02940D	0	+
chrA06	1794052	1794727	BnaA06g02950D	0	-
chrA06	1845705	1848527	BnaA06g03060D	0	-
chrA06	1982129	1985316	BnaA06g03230D	0	+
chrA06	2537695	2544615	BnaA06g04160D	0	-
chrA06	2942279	2944654	BnaA06g05140D	0	-
chrA06	3133654	3134642	BnaA06g05570D	0	+
chrA06	3436373	3438142	BnaA06g06300D	0	-
chrA06	3460129	3463393	BnaA06g06350D	0	+
chrA06	3502948	3506009	BnaA06g06500D	0	-
chrA06	3578925	3580981	BnaA06g06670D	0	+
chrA06	3675670	3679705	BnaA06g06870D	0	+
chrA06	3685680	3691714	BnaA06g06890D	0	+
chrA06	3742056	3745047	BnaA06g06990D	0	+
chrA06	3745283	3749162	BnaA06g07000D	0	+
chrA06	3750551	3754841	BnaA06g07010D	0	+
chrA06	3755528	3758616	BnaA06g07020D	0	-
chrA06	3759298	3762214	BnaA06g07030D	0	-
chrA06	3858878	3863537	BnaA06g07220D	0	-
chrA06	4340678	4343420	BnaA06g08120D	0	-
chrA06	4412234	4414917	BnaA06g08260D	0	+
chrA06	4416897	4418102	BnaA06g08270D	0	+
chrA06	4418328	4421450	BnaA06g08280D	0	+
chrA06	4983887	4986385	BnaA06g09220D	0	+
chrA06	5663790	5665498	BnaA06g10800D	0	-
chrA06	6015453	6019348	BnaA06g11580D	0	+
chrA06	6109703	6112641	BnaA06g11820D	0	-
chrA06	6119727	6121362	BnaA06g11850D	0	+
chrA06	6314405	6325966	BnaA06g12200D	0	+
chrA06	6344289	6346827	BnaA06g12220D	0	+
chrA06	6365180	6368279	BnaA06g12250D	0	+
chrA06	6373403	6375932	BnaA06g12270D	0	-
chrA06	6383773	6388041	BnaA06g12300D	0	-
chrA06	6418267	6422880	BnaA06g12340D	0	+
chrA06	6495140	6500336	BnaA06g12510D	0	+
chrA06	6640807	6648363	BnaA06g12780D	0	-
chrA06	6924811	6927263	BnaA06g13220D	0	+
chrA06	7085387	7086894	BnaA06g13520D	0	-
chrA06	7094425	7096785	BnaA06g13530D	0	-
chrA06	7105225	7108361	BnaA06g13560D	0	-
chrA06	7770659	7771229	BnaA06g14370D	0	-
chrA06	8214269	8217025	BnaA06g15000D	0	+
chrA06	8218504	8220888	BnaA06g15010D	0	+
chrA06	8525119	8526723	BnaA06g15560D	0	+
chrA06	9853058	9856184	BnaA06g17300D	0	-
chrA06	9890308	9896921	BnaA06g17360D	0	-
chrA06	10010052	10013214	BnaA06g17550D	0	+
chrA06	10289060	10293503	BnaA06g18040D	0	-
chrA06	10299266	10301768	BnaA06g18060D	0	-
chrA06	10651423	10653517	BnaA06g18520D	0	+
chrA06	10654304	10656368	BnaA06g18530D	0	+
chrA06	11718969	11721081	BnaA06g19280D	0	+
chrA06	12868852	12870887	BnaA06g20050D	0	+
chrA06	14477575	14479196	BnaA06g20870D	0	+
chrA06	14718158	14722307	BnaA06g21240D	0	-
chrA06	15148110	15153456	BnaA06g21690D	0	+
chrA06	15265369	15271632	BnaA06g21840D	0	+
chrA06	15518657	15521439	BnaA06g22220D	0	+
chrA06	15999155	16001741	BnaA06g22840D	0	+
chrA06	16356289	16360128	BnaA06g23570D	0	-
chrA06	16448391	16453994	BnaA06g23700D	0	+
chrA06	16513642	16517611	BnaA06g23870D	0	+
chrA06	16735642	16741201	BnaA06g24170D	0	-
chrA06	17138307	17141392	BnaA06g24650D	0	+
chrA06	17851937	17855108	BnaA06g25800D	0	-
chrA06	18105233	18110096	BnaA06g26290D	0	-
chrA06	18244155	18246645	BnaA06g26540D	0	+
chrA06	18292599	18295786	BnaA06g26620D	0	-
chrA06	18453014	18456065	BnaA06g26890D	0	+
chrA06	18878960	18880518	BnaA06g27500D	0	-
chrA06	19228256	19231352	BnaA06g27970D	0	+
chrA06	19234647	19235694	BnaA06g27980D	0	+
chrA06	19267482	19271861	BnaA06g28070D	0	+
chrA06	19321321	19323757	BnaA06g28140D	0	-
chrA06	19966176	19969280	BnaA06g29230D	0	-
chrA06	20300012	20310650	BnaA06g29860D	0	-
chrA06	20310703	20311970	BnaA06g29870D	0	-
chrA06	20316432	20318731	BnaA06g29890D	0	-
chrA06	20359960	20363872	BnaA06g29990D	0	+
chrA06	20486352	20488167	BnaA06g30260D	0	+
chrA06	21127801	21129307	BnaA06g31430D	0	+
chrA06	21130773	21132351	BnaA06g31440D	0	-
chrA06	21145934	21147719	BnaA06g31500D	0	-
chrA06	21191433	21196750	BnaA06g31620D	0	+
chrA06	21235002	21238193	BnaA06g31690D	0	-
chrA06	21387889	21388596	BnaA06g31950D	0	-
chrA06	21556531	21569202	BnaA06g32280D	0	+
chrA06	21598977	21601014	BnaA06g32360D	0	-
chrA06	21726497	21728121	BnaA06g32700D	0	-
chrA06	21856990	21858789	BnaA06g32990D	0	+
chrA06	22230507	22233106	BnaA06g33490D	0	+
chrA06	22281899	22285675	BnaA06g33550D	0	+
chrA06	22346794	22356834	BnaA06g33670D	0	+
chrA06	22529283	22531316	BnaA06g34020D	0	+
chrA06	22729020	22732425	BnaA06g34400D	0	-
chrA06	22830481	22833242	BnaA06g34540D	0	+
chrA06	22890189	22892728	BnaA06g34670D	0	-
chrA06	23152869	23156756	BnaA06g35070D	0	+
chrA06	23332213	23333764	BnaA06g35540D	0	+
chrA06	23604412	23611574	BnaA06g35960D	0	-
chrA06	24049239	24054536	BnaA06g36790D	0	-
chrA06	24349027	24351758	BnaA06g37330D	0	-
chrA06_random	219036	220782	BnaA06g37910D	0	+
chrA06_random	280889	283048	BnaA06g38030D	0	-
chrA06_random	552253	554911	BnaA06g38460D	0	+
chrA06_random	569122	573311	BnaA06g38500D	0	-
chrA06_random	574239	577353	BnaA06g38510D	0	-
chrA06_random	1535583	1536957	BnaA06g39390D	0	+
chrA06_random	1655971	1658600	BnaA06g39650D	0	+
chrA06_random	1677979	1684126	BnaA06g39700D	0	-
chrA06_random	1921678	1924766	BnaA06g40210D	0	-
chrA06_random	1963128	1964142	BnaA06g40290D	0	-
chrA06_random	2122655	2126240	BnaA06g40640D	0	-
chrA06_random	2153914	2156778	BnaA06g40690D	0	-
chrA06_random	2182102	2184712	BnaA06g40790D	0	+
chrA07	195878	199114	BnaA07g00180D	0	-
chrA07	452627	454826	BnaA07g00630D	0	-
chrA07	1110231	1112901	BnaA07g01410D	0	+
chrA07	2088115	2090647	BnaA07g02450D	0	-
chrA07	2330283	2332211	BnaA07g02650D	0	+
chrA07	3035898	3037561	BnaA07g03370D	0	+
chrA07	3106898	3108920	BnaA07g03470D	0	+
chrA07	3177226	3178925	BnaA07g03520D	0	+
chrA07	3183804	3185503	BnaA07g03530D	0	+
chrA07	3211281	3214609	BnaA07g03560D	0	-
chrA07	4005642	4007874	BnaA07g03950D	0	-
chrA07	5845553	5848119	BnaA07g05550D	0	-
chrA07	6433845	6437453	BnaA07g06100D	0	+
chrA07	7670878	7673626	BnaA07g07410D	0	-
chrA07	7874191	7876147	BnaA07g07620D	0	-
chrA07	7879801	7881296	BnaA07g07630D	0	-
chrA07	7901159	7906365	BnaA07g07670D	0	+
chrA07	7914844	7923348	BnaA07g07690D	0	+
chrA07	7932676	7937793	BnaA07g07710D	0	+
chrA07	7947664	7950352	BnaA07g07730D	0	+
chrA07	8027600	8036490	BnaA07g07760D	0	+
chrA07	8305702	8307417	BnaA07g08160D	0	-
chrA07	8521348	8524541	BnaA07g08390D	0	-
chrA07	9004803	9007244	BnaA07g09100D	0	-
chrA07	9174094	9176513	BnaA07g09320D	0	+
chrA07	9773278	9775124	BnaA07g10300D	0	+
chrA07	10389640	10392054	BnaA07g11020D	0	-
chrA07	10393839	10395686	BnaA07g11040D	0	-
chrA07	10590164	10591514	BnaA07g11330D	0	+
chrA07	10905272	10910637	BnaA07g11810D	0	+
chrA07	10923779	10928126	BnaA07g11830D	0	-
chrA07	11042098	11046549	BnaA07g11960D	0	+
chrA07	11079238	11081901	BnaA07g12030D	0	+
chrA07	11203904	11207179	BnaA07g12270D	0	+
chrA07	11208604	11211546	BnaA07g12280D	0	+
chrA07	11277280	11280516	BnaA07g12430D	0	-
chrA07	11580535	11583293	BnaA07g12900D	0	+
chrA07	11663785	11666978	BnaA07g13020D	0	+
chrA07	11734004	11735279	BnaA07g13130D	0	-
chrA07	12121748	12124024	BnaA07g13740D	0	+
chrA07	12613000	12616759	BnaA07g14270D	0	-
chrA07	12722265	12724266	BnaA07g14370D	0	-
chrA07	12793868	12805848	BnaA07g14510D	0	+
chrA07	12849146	12851315	BnaA07g14620D	0	+
chrA07	13052507	13056279	BnaA07g14940D	0	+
chrA07	13263607	13266579	BnaA07g15300D	0	+
chrA07	13339636	13343665	BnaA07g15400D	0	-
chrA07	13688745	13692566	BnaA07g16040D	0	+
chrA07	14141466	14143876	BnaA07g16720D	0	-
chrA07	14329677	14332332	BnaA07g17000D	0	+
chrA07	14746824	14751944	BnaA07g17760D	0	-
chrA07	14840842	14842279	BnaA07g18000D	0	+
chrA07	14949498	14951579	BnaA07g18180D	0	+
chrA07	15059549	15061183	BnaA07g18480D	0	+
chrA07	15155870	15158269	BnaA07g18680D	0	+
chrA07	15221584	15223450	BnaA07g18770D	0	+
chrA07	15251428	15254624	BnaA07g18880D	0	+
chrA07	15648129	15657797	BnaA07g19680D	0	-
chrA07	15912742	15915383	BnaA07g20220D	0	+
chrA07	16099014	16102110	BnaA07g20630D	0	+
chrA07	17018281	17018791	BnaA07g22180D	0	+
chrA07	17102000	17102579	BnaA07g22380D	0	+
chrA07	17103047	17106136	BnaA07g22390D	0	+
chrA07	17137950	17142734	BnaA07g22480D	0	+
chrA07	17315625	17319526	BnaA07g22860D	0	-
chrA07	17342768	17349532	BnaA07g22910D	0	-
chrA07	17359493	17361054	BnaA07g22930D	0	-
chrA07	17361700	17370960	BnaA07g22940D	0	+
chrA07	17428565	17430873	BnaA07g23060D	0	-
chrA07	17475069	17478135	BnaA07g23160D	0	-
chrA07	17608738	17612117	BnaA07g23390D	0	-
chrA07	17697913	17700325	BnaA07g23520D	0	-
chrA07	17701984	17704498	BnaA07g23530D	0	-
chrA07	17712647	17719298	BnaA07g23560D	0	+
chrA07	17966691	17968560	BnaA07g24040D	0	-
chrA07	18133718	18138727	BnaA07g24250D	0	-
chrA07	18144373	18149453	BnaA07g24260D	0	-
chrA07	18335970	18338483	BnaA07g24490D	0	-
chrA07	18860318	18864086	BnaA07g25320D	0	-
chrA07	18912729	18915711	BnaA07g25440D	0	+
chrA07	18918096	18921065	BnaA07g25460D	0	+
chrA07	18922835	18926589	BnaA07g25480D	0	+
chrA07	18985674	18989059	BnaA07g25630D	0	+
chrA07	19172626	19176477	BnaA07g25970D	0	-
chrA07	19227862	19229876	BnaA07g26080D	0	-
chrA07	19236451	19241117	BnaA07g26100D	0	-
chrA07	19241525	19247159	BnaA07g26110D	0	+
chrA07	19249220	19261568	BnaA07g26120D	0	+
chrA07	19266608	19269577	BnaA07g26140D	0	+
chrA07	19438100	19440853	BnaA07g26420D	0	-
chrA07	19516611	19521949	BnaA07g26650D	0	-
chrA07	19884616	19887579	BnaA07g27340D	0	+
chrA07	20574453	20576256	BnaA07g28520D	0	-
chrA07	20666812	20668882	BnaA07g28630D	0	-
chrA07	20670942	20672715	BnaA07g28640D	0	-
chrA07	21017506	21024675	BnaA07g29310D	0	+
chrA07	21144989	21148680	BnaA07g29610D	0	+
chrA07	21307478	21310606	BnaA07g29920D	0	+
chrA07	21370890	21374157	BnaA07g30050D	0	-
chrA07	21578817	21580246	BnaA07g30480D	0	+
chrA07	21582721	21584083	BnaA07g30490D	0	+
chrA07	21589129	21590643	BnaA07g30500D	0	+
chrA07	21593311	21594536	BnaA07g30510D	0	+
chrA07	21597910	21599042	BnaA07g30520D	0	+
chrA07	21599163	21603221	BnaA07g30530D	0	+
chrA07	21797735	21804377	BnaA07g31020D	0	-
chrA07	21937420	21940964	BnaA07g31330D	0	-
chrA07	21941761	21945832	BnaA07g31340D	0	-
chrA07	21984783	21988916	BnaA07g31480D	0	+
chrA07	22022486	22023635	BnaA07g31570D	0	+
chrA07	22308840	22311884	BnaA07g32120D	0	-
chrA07	23459670	23462956	BnaA07g34550D	0	-
chrA07	23563277	23567836	BnaA07g34770D	0	-
chrA07	23681042	23684768	BnaA07g35000D	0	+
chrA07	23711664	23713687	BnaA07g35080D	0	-
chrA07	23715212	23716730	BnaA07g35110D	0	-
chrA07	23829425	23831418	BnaA07g35440D	0	-
chrA07_random	159601	161235	BnaA07g36140D	0	-
chrA07_random	174405	176896	BnaA07g36160D	0	-
chrA07_random	766059	768157	BnaA07g36920D	0	+
chrA07_random	871169	876760	BnaA07g37110D	0	+
chrA07_random	1065341	1067874	BnaA07g37390D	0	-
chrA07_random	1392609	1394725	BnaA07g37980D	0	+
chrA07_random	1463381	1466373	BnaA07g38100D	0	-
chrA07_random	1551066	1552560	BnaA07g38270D	0	-
chrA07_random	1624623	1627505	BnaA07g38440D	0	-
chrA07_random	1676020	1677683	BnaA07g38520D	0	-
chrA07_random	1763132	1767000	BnaA07g38650D	0	-
chrA07_random	1991105	1992519	BnaA07g39120D	0	+
chrA08	49782	55492	BnaA08g00070D	0	+
chrA08	262560	266058	BnaA08g00410D	0	+
chrA08	733063	736629	BnaA08g01020D	0	-
chrA08	930797	932564	BnaA08g01230D	0	-
chrA08	1126375	1127090	BnaA08g01420D	0	+
chrA08	1275040	1277314	BnaA08g01510D	0	-
chrA08	1283152	1285688	BnaA08g01530D	0	+
chrA08	1338991	1341475	BnaA08g01610D	0	-
chrA08	1474611	1477958	BnaA08g01780D	0	+
chrA08	1615169	1616365	BnaA08g02100D	0	-
chrA08	1774625	1778791	BnaA08g02210D	0	-
chrA08	1801901	1803902	BnaA08g02250D	0	-
chrA08	2636014	2638238	BnaA08g03220D	0	-
chrA08	5343589	5353813	BnaA08g05360D	0	+
chrA08	5363082	5365873	BnaA08g05370D	0	+
chrA08	5367353	5370225	BnaA08g05380D	0	+
chrA08	5403912	5407050	BnaA08g05500D	0	-
chrA08	6008400	6012682	BnaA08g06080D	0	-
chrA08	6356398	6359346	BnaA08g06400D	0	-
chrA08	6386281	6388768	BnaA08g06440D	0	-
chrA08	7057127	7059521	BnaA08g07010D	0	-
chrA08	7599616	7602963	BnaA08g07680D	0	+
chrA08	8653276	8655888	BnaA08g08920D	0	+
chrA08	8705545	8707078	BnaA08g09000D	0	+
chrA08	8707208	8707769	BnaA08g09010D	0	+
chrA08	8891406	8893856	BnaA08g09210D	0	+
chrA08	8896815	8900784	BnaA08g09220D	0	+
chrA08	9366972	9370960	BnaA08g09980D	0	-
chrA08	9456084	9467947	BnaA08g10100D	0	-
chrA08	9505540	9508718	BnaA08g10150D	0	+
chrA08	9737861	9740463	BnaA08g10520D	0	-
chrA08	9740936	9743595	BnaA08g10530D	0	+
chrA08	9817984	9824479	BnaA08g10600D	0	-
chrA08	9825530	9828078	BnaA08g10610D	0	-
chrA08	9862296	9863391	BnaA08g10640D	0	+
chrA08	10218437	10221136	BnaA08g11180D	0	-
chrA08	10571895	10575069	BnaA08g11770D	0	+
chrA08	10622229	10625339	BnaA08g11840D	0	+
chrA08	10924225	10926727	BnaA08g12250D	0	-
chrA08	11266656	11267928	BnaA08g12770D	0	-
chrA08	11694517	11696501	BnaA08g13540D	0	+
chrA08	11920351	11924659	BnaA08g13930D	0	+
chrA08	12156390	12157806	BnaA08g14260D	0	-
chrA08	12387494	12391501	BnaA08g14760D	0	+
chrA08	12605780	12607951	BnaA08g15070D	0	+
chrA08	12664343	12671696	BnaA08g15160D	0	-
chrA08	12693357	12700279	BnaA08g15180D	0	+
chrA08	12907140	12909113	BnaA08g15550D	0	+
chrA08	12909173	12918964	BnaA08g15560D	0	+
chrA08	12919044	12923143	BnaA08g15570D	0	+
chrA08	13331809	13337789	BnaA08g16300D	0	+
chrA08	13431463	13435070	BnaA08g16520D	0	-
chrA08	13517878	13520452	BnaA08g16720D	0	+
chrA08	13901571	13904671	BnaA08g17440D	0	-
chrA08	14049967	14055631	BnaA08g17760D	0	+
chrA08	14057017	14057739	BnaA08g17770D	0	+
chrA08	14059316	14073834	BnaA08g17790D	0	+
chrA08	14220450	14222025	BnaA08g18050D	0	+
chrA08	14323122	14326209	BnaA08g18290D	0	-
chrA08	14743765	14744953	BnaA08g19110D	0	-
chrA08	15282926	15290334	BnaA08g20150D	0	-
chrA08	15299746	15304559	BnaA08g20170D	0	+
chrA08	15420864	15423623	BnaA08g20440D	0	+
chrA08	15532969	15535900	BnaA08g20730D	0	-
chrA08	15737128	15739025	BnaA08g21140D	0	-
chrA08	15849120	15851623	BnaA08g21390D	0	-
chrA08	15855865	15861632	BnaA08g21400D	0	-
chrA08	15861700	15864080	BnaA08g21410D	0	-
chrA08	16152314	16156369	BnaA08g22050D	0	+
chrA08	16441887	16447283	BnaA08g22800D	0	+
chrA08	16543546	16547586	BnaA08g23030D	0	-
chrA08	16551583	16555089	BnaA08g23050D	0	+
chrA08	16622960	16625009	BnaA08g23230D	0	+
chrA08	17259186	17261865	BnaA08g24860D	0	-
chrA08	17411622	17414983	BnaA08g25300D	0	-
chrA08	17445330	17450072	BnaA08g25330D	0	-
chrA08	17452029	17455484	BnaA08g25340D	0	+
chrA08	17455634	17458618	BnaA08g25350D	0	-
chrA08	17467709	17470880	BnaA08g25370D	0	+
chrA08	17600788	17604037	BnaA08g25650D	0	+
chrA08	17749372	17752358	BnaA08g26050D	0	-
chrA08	17876079	17878691	BnaA08g26370D	0	+
chrA08	17882303	17884284	BnaA08g26380D	0	+
chrA08	17886724	17887400	BnaA08g26400D	0	+
chrA08	17887486	17889322	BnaA08g26410D	0	+
chrA08	17902708	17904340	BnaA08g26460D	0	-
chrA08	17910864	17912405	BnaA08g26470D	0	-
chrA08	18014307	18016655	BnaA08g26740D	0	+
chrA08	18069462	18072525	BnaA08g26860D	0	-
chrA08	18304911	18306668	BnaA08g27490D	0	-
chrA08	18545192	18547686	BnaA08g28110D	0	-
chrA08	18548918	18551482	BnaA08g28120D	0	-
chrA08	18678783	18685876	BnaA08g28390D	0	+
chrA08	18920628	18925252	BnaA08g29030D	0	-
chrA08_random	1515787	1518582	BnaA08g30460D	0	+
chrA08_random	1561985	1562555	BnaA08g30560D	0	-
chrA08_random	1635482	1638243	BnaA08g30660D	0	+
chrA09	17692	19581	BnaA09g00050D	0	-
chrA09	491393	493454	BnaA09g00780D	0	-
chrA09	558954	560403	BnaA09g00970D	0	+
chrA09	826951	830543	BnaA09g01530D	0	-
chrA09	1101142	1104270	BnaA09g02190D	0	+
chrA09	1431134	1433375	BnaA09g02800D	0	-
chrA09	1618542	1621610	BnaA09g03220D	0	+
chrA09	2306782	2308352	BnaA09g04680D	0	-
chrA09	2468246	2470518	BnaA09g05020D	0	-
chrA09	2568327	2570680	BnaA09g05220D	0	+
chrA09	2708596	2714621	BnaA09g05490D	0	-
chrA09	3064012	3067087	BnaA09g06200D	0	+
chrA09	3213384	3216238	BnaA09g06560D	0	-
chrA09	3400567	3405986	BnaA09g06990D	0	+
chrA09	3546821	3549882	BnaA09g07170D	0	+
chrA09	3588248	3589082	BnaA09g07230D	0	-
chrA09	3765225	3768451	BnaA09g07700D	0	+
chrA09	3797163	3799577	BnaA09g07790D	0	-
chrA09	4628649	4631616	BnaA09g09270D	0	+
chrA09	5043668	5045642	BnaA09g09910D	0	+
chrA09	5216746	5220545	BnaA09g10190D	0	-
chrA09	5372256	5374701	BnaA09g10520D	0	+
chrA09	5626983	5630032	BnaA09g10940D	0	+
chrA09	5701865	5703910	BnaA09g11070D	0	-
chrA09	5790881	5794633	BnaA09g11190D	0	+
chrA09	5795016	5798020	BnaA09g11200D	0	+
chrA09	5846077	5847316	BnaA09g11290D	0	+
chrA09	6009514	6016303	BnaA09g11650D	0	+
chrA09	6072839	6076397	BnaA09g11730D	0	+
chrA09	6078778	6082345	BnaA09g11740D	0	-
chrA09	6087667	6092971	BnaA09g11760D	0	-
chrA09	6312469	6314311	BnaA09g12030D	0	+
chrA09	6654950	6657896	BnaA09g12550D	0	+
chrA09	7322378	7323667	BnaA09g13280D	0	+
chrA09	7453227	7457969	BnaA09g13340D	0	+
chrA09	7487618	7492233	BnaA09g13350D	0	+
chrA09	7799802	7802895	BnaA09g13720D	0	+
chrA09	7805323	7807768	BnaA09g13740D	0	+
chrA09	7811310	7814494	BnaA09g13770D	0	+
chrA09	7815890	7818846	BnaA09g13780D	0	+
chrA09	7850930	7853153	BnaA09g13820D	0	-
chrA09	7881799	7884618	BnaA09g13850D	0	-
chrA09	7926370	7927543	BnaA09g13890D	0	+
chrA09	8197731	8202322	BnaA09g14320D	0	+
chrA09	8678775	8679760	BnaA09g14980D	0	+
chrA09	8967582	8970709	BnaA09g15420D	0	-
chrA09	9346870	9348211	BnaA09g15910D	0	-
chrA09	10043739	10052430	BnaA09g16680D	0	+
chrA09	10505533	10508050	BnaA09g17370D	0	+
chrA09	10541118	10544528	BnaA09g17420D	0	+
chrA09	10676149	10680515	BnaA09g17530D	0	-
chrA09	10992290	10995045	BnaA09g17850D	0	+
chrA09	11052455	11056201	BnaA09g17950D	0	+
chrA09	11116933	11123544	BnaA09g18010D	0	+
chrA09	11134255	11143774	BnaA09g18030D	0	+
chrA09	11383094	11386000	BnaA09g18270D	0	-
chrA09	12682736	12690689	BnaA09g19610D	0	-
chrA09	12810215	12812980	BnaA09g19850D	0	+
chrA09	13007679	13009701	BnaA09g20020D	0	-
chrA09	13041657	13043724	BnaA09g20070D	0	-
chrA09	13106120	13108119	BnaA09g20140D	0	-
chrA09	13291870	13295153	BnaA09g20400D	0	-
chrA09	13298225	13300995	BnaA09g20410D	0	-
chrA09	13323615	13326198	BnaA09g20420D	0	+
chrA09	13334984	13338065	BnaA09g20430D	0	+
chrA09	13376630	13379674	BnaA09g20490D	0	+
chrA09	13716317	13724538	BnaA09g20940D	0	+
chrA09	13812717	13815188	BnaA09g21070D	0	+
chrA09	13881843	13889472	BnaA09g21180D	0	-
chrA09	13895249	13902764	BnaA09g21190D	0	+
chrA09	13903560	13909525	BnaA09g21200D	0	-
chrA09	13925802	13930081	BnaA09g21220D	0	+
chrA09	14283489	14286043	BnaA09g21630D	0	-
chrA09	14286628	14289279	BnaA09g21640D	0	-
chrA09	14326979	14329437	BnaA09g21700D	0	+
chrA09	14478260	14479343	BnaA09g21840D	0	+
chrA09	14620519	14623755	BnaA09g22000D	0	+
chrA09	16042700	16043581	BnaA09g23400D	0	-
chrA09	16365882	16368398	BnaA09g23770D	0	-
chrA09	17028231	17029850	BnaA09g24290D	0	-
chrA09	17370755	17375284	BnaA09g24630D	0	-
chrA09	19107235	19109797	BnaA09g25950D	0	-
chrA09	19186569	19197085	BnaA09g26080D	0	-
chrA09	19441585	19444256	BnaA09g26270D	0	-
chrA09	19861031	19866704	BnaA09g26670D	0	+
chrA09	19875026	19880544	BnaA09g26680D	0	+
chrA09	19893875	19899732	BnaA09g26700D	0	+
chrA09	19973790	19976563	BnaA09g26820D	0	+
chrA09	20384753	20387946	BnaA09g27240D	0	-
chrA09	20477339	20480217	BnaA09g27340D	0	-
chrA09	21322412	21325046	BnaA09g28440D	0	+
chrA09	21365366	21367516	BnaA09g28500D	0	-
chrA09	21616973	21620229	BnaA09g28710D	0	-
chrA09	21685665	21690963	BnaA09g28800D	0	-
chrA09	21697579	21699970	BnaA09g28820D	0	+
chrA09	21924367	21925801	BnaA09g29290D	0	-
chrA09	22163050	22172664	BnaA09g29600D	0	+
chrA09	22177089	22180894	BnaA09g29610D	0	+
chrA09	22181741	22183541	BnaA09g29620D	0	-
chrA09	22235374	22237686	BnaA09g29730D	0	-
chrA09	23044678	23047606	BnaA09g30960D	0	+
chrA09	23592025	23597174	BnaA09g31620D	0	+
chrA09	23821406	23825449	BnaA09g31990D	0	-
chrA09	23872885	23875654	BnaA09g32070D	0	-
chrA09	23880815	23885220	BnaA09g32080D	0	-
chrA09	23885719	23889902	BnaA09g32090D	0	+
chrA09	23975298	23978409	BnaA09g32250D	0	+
chrA09	24004311	24006939	BnaA09g32310D	0	-
chrA09	24653299	24654775	BnaA09g33440D	0	-
chrA09	24905470	24914020	BnaA09g33860D	0	-
chrA09	25418062	25421806	BnaA09g34750D	0	-
chrA09	25828031	25839711	BnaA09g35430D	0	-
chrA09	25985198	25988018	BnaA09g35600D	0	+
chrA09	26079085	26082377	BnaA09g35820D	0	-
chrA09	26747341	26749869	BnaA09g37080D	0	+
chrA09	27060414	27062350	BnaA09g37580D	0	+
chrA09	27082314	27091998	BnaA09g37610D	0	+
chrA09	27153658	27155851	BnaA09g37750D	0	-
chrA09	27170153	27172634	BnaA09g37810D	0	-
chrA09	27275865	27279182	BnaA09g38040D	0	-
chrA09	27311995	27315695	BnaA09g38130D	0	+
chrA09	27562786	27564734	BnaA09g38620D	0	+
chrA09	27942826	27944155	BnaA09g39440D	0	-
chrA09	28505943	28511295	BnaA09g40540D	0	+
chrA09	28644275	28646282	BnaA09g40890D	0	+
chrA09	28948910	28954852	BnaA09g41430D	0	-
chrA09	29053737	29056792	BnaA09g41620D	0	-
chrA09	29239480	29242704	BnaA09g41970D	0	+
chrA09	29293870	29295538	BnaA09g42080D	0	-
chrA09	29333726	29338660	BnaA09g42160D	0	+
chrA09	30219975	30223256	BnaA09g43810D	0	+
chrA09	30374655	30381168	BnaA09g44200D	0	+
chrA09	30628431	30632115	BnaA09g44590D	0	-
chrA09	30769409	30771828	BnaA09g44880D	0	-
chrA09	30771953	30774600	BnaA09g44890D	0	-
chrA09	30774951	30775433	BnaA09g44900D	0	+
chrA09	30780858	30782445	BnaA09g44930D	0	-
chrA09	30782711	30786524	BnaA09g44940D	0	+
chrA09	31591335	31597308	BnaA09g46530D	0	+
chrA09	31844895	31847556	BnaA09g47220D	0	+
chrA09	31854355	31857028	BnaA09g47240D	0	+
chrA09	31888375	31892092	BnaA09g47300D	0	-
chrA09	32057339	32059223	BnaA09g47630D	0	-
chrA09	32059344	32067725	BnaA09g47640D	0	-
chrA09	32068780	32071769	BnaA09g47650D	0	-
chrA09	32072770	32075728	BnaA09g47660D	0	-
chrA09	32126185	32129955	BnaA09g47730D	0	-
chrA09	32213360	32215235	BnaA09g47910D	0	+
chrA09	32577870	32580110	BnaA09g48730D	0	+
chrA09	32841233	32845175	BnaA09g49330D	0	-
chrA09	32920420	32925505	BnaA09g49480D	0	-
chrA09	32925973	32929156	BnaA09g49490D	0	-
chrA09	33362544	33364902	BnaA09g50460D	0	+
chrA09	33367401	33369769	BnaA09g50470D	0	+
chrA09	33577836	33579561	BnaA09g50910D	0	+
chrA09_random	314666	318791	BnaA09g52230D	0	-
chrA09_random	342870	347860	BnaA09g52250D	0	-
chrA09_random	578346	581169	BnaA09g52710D	0	-
chrA09_random	974159	977527	BnaA09g53220D	0	-
chrA09_random	1318304	1321433	BnaA09g53520D	0	+
chrA09_random	1396999	1398225	BnaA09g53570D	0	+
chrA09_random	2792834	2796336	BnaA09g54750D	0	+
chrA09_random	2910239	2913451	BnaA09g54890D	0	+
chrA09_random	3039659	3042045	BnaA09g55080D	0	+
chrA09_random	3097580	3099191	BnaA09g55230D	0	+
chrA09_random	3646286	3647898	BnaA09g56230D	0	+
chrA09_random	3727264	3729520	BnaA09g56430D	0	-
chrA09_random	3729959	3732380	BnaA09g56440D	0	-
chrA09_random	3733221	3738689	BnaA09g56450D	0	-
chrA09_random	3917538	3919515	BnaA09g56900D	0	-
chrA09_random	4083170	4086167	BnaA09g57210D	0	+
chrA10	216883	218885	BnaA10g00420D	0	-
chrA10	999835	1005978	BnaA10g01980D	0	-
chrA10	1006640	1008278	BnaA10g01990D	0	-
chrA10	1235978	1241262	BnaA10g02400D	0	-
chrA10	1790894	1797341	BnaA10g03480D	0	+
chrA10	2696352	2697057	BnaA10g04980D	0	+
chrA10	3309916	3315845	BnaA10g05520D	0	-
chrA10	4915482	4920661	BnaA10g06460D	0	+
chrA10	4969960	4974209	BnaA10g06530D	0	-
chrA10	5529067	5531624	BnaA10g07090D	0	+
chrA10	5585154	5588157	BnaA10g07130D	0	+
chrA10	5643449	5645031	BnaA10g07170D	0	-
chrA10	6382754	6385681	BnaA10g07860D	0	-
chrA10	6703585	6707361	BnaA10g08090D	0	+
chrA10	6745972	6748522	BnaA10g08110D	0	+
chrA10	6764376	6767469	BnaA10g08120D	0	+
chrA10	6865044	6868159	BnaA10g08190D	0	+
chrA10	7152103	7154072	BnaA10g08400D	0	-
chrA10	7816482	7818077	BnaA10g08870D	0	+
chrA10	8603814	8606460	BnaA10g09930D	0	+
chrA10	8720017	8723363	BnaA10g10130D	0	+
chrA10	8845660	8848576	BnaA10g10380D	0	+
chrA10	8881399	8884318	BnaA10g10440D	0	+
chrA10	9225358	9232339	BnaA10g10920D	0	+
chrA10	9278193	9282773	BnaA10g10960D	0	-
chrA10	9868318	9870053	BnaA10g11810D	0	-
chrA10	10071093	10073193	BnaA10g12110D	0	+
chrA10	10326019	10331534	BnaA10g12600D	0	+
chrA10	10340794	10343201	BnaA10g12620D	0	+
chrA10	10346538	10355063	BnaA10g12630D	0	+
chrA10	10357550	10364402	BnaA10g12660D	0	+
chrA10	10365496	10369060	BnaA10g12670D	0	+
chrA10	10596400	10598410	BnaA10g13070D	0	+
chrA10	10618530	10620342	BnaA10g13090D	0	+
chrA10	10621921	10623931	BnaA10g13100D	0	+
chrA10	10624709	10626710	BnaA10g13110D	0	+
chrA10	10636207	10638846	BnaA10g13140D	0	+
chrA10	10664306	10666301	BnaA10g13180D	0	+
chrA10	11035563	11038649	BnaA10g13740D	0	-
chrA10	11066440	11073561	BnaA10g13790D	0	+
chrA10	11453538	11456677	BnaA10g14390D	0	-
chrA10	11699097	11701431	BnaA10g14820D	0	-
chrA10	11836872	11838290	BnaA10g15090D	0	-
chrA10	12077806	12079766	BnaA10g15630D	0	-
chrA10	12122224	12124348	BnaA10g15750D	0	+
chrA10	12502223	12504195	BnaA10g16430D	0	-
chrA10	12659875	12663175	BnaA10g16870D	0	+
chrA10	13055203	13056002	BnaA10g17790D	0	-
chrA10	13103061	13105067	BnaA10g17900D	0	-
chrA10	13185952	13187808	BnaA10g18040D	0	+
chrA10	13306413	13308927	BnaA10g18330D	0	-
chrA10	13402441	13403992	BnaA10g18540D	0	-
chrA10	13429611	13435042	BnaA10g18640D	0	-
chrA10	13827201	13830005	BnaA10g19470D	0	+
chrA10	14053091	14054368	BnaA10g20000D	0	+
chrA10	14319871	14321924	BnaA10g20490D	0	-
chrA10	14405375	14407277	BnaA10g20720D	0	-
chrA10	14693184	14696451	BnaA10g21310D	0	-
chrA10	14728895	14731260	BnaA10g21390D	0	+
chrA10	14825020	14826514	BnaA10g21680D	0	-
chrA10	15042216	15045528	BnaA10g22160D	0	-
chrA10	15334175	15338967	BnaA10g23040D	0	-
chrA10	15535553	15536876	BnaA10g23540D	0	-
chrA10	15537825	15539223	BnaA10g23550D	0	-
chrA10	15552376	15557265	BnaA10g23600D	0	+
chrA10	15560206	15565264	BnaA10g23620D	0	-
chrA10	15613791	15617493	BnaA10g23720D	0	+
chrA10	15767812	15770489	BnaA10g24030D	0	+
chrA10	15800613	15804156	BnaA10g24120D	0	-
chrA10	15830549	15832562	BnaA10g24210D	0	-
chrA10	16091654	16095463	BnaA10g24700D	0	-
chrA10	16263731	16265684	BnaA10g25210D	0	-
chrA10	16336816	16339781	BnaA10g25370D	0	-
chrA10	16773319	16775688	BnaA10g26310D	0	+
chrA10	16953263	16957724	BnaA10g26670D	0	-
chrA10	17250356	17255290	BnaA10g27400D	0	+
chrA10_random	230925	236534	BnaA10g27950D	0	-
chrA10_random	1169280	1171842	BnaA10g28720D	0	+
chrA10_random	1618187	1623995	BnaA10g29220D	0	-
chrA10_random	1727383	1730945	BnaA10g29440D	0	-
chrA10_random	1856629	1858015	BnaA10g29660D	0	+
chrA10_random	2114700	2115945	BnaA10g30230D	0	-
chrAnn_random	27888	30817	BnaAnng00040D	0	+
chrAnn_random	137281	138553	BnaAnng00110D	0	-
chrAnn_random	167591	169682	BnaAnng00150D	0	+
chrAnn_random	763124	767634	BnaAnng01240D	0	-
chrAnn_random	1054539	1055859	BnaAnng01960D	0	-
chrAnn_random	1986715	1989502	BnaAnng02370D	0	-
chrAnn_random	2107610	2108226	BnaAnng02590D	0	-
chrAnn_random	3399323	3402219	BnaAnng03450D	0	+
chrAnn_random	3840868	3842872	BnaAnng03790D	0	+
chrAnn_random	3918393	3919562	BnaAnng03870D	0	-
chrAnn_random	5241435	5244257	BnaAnng04540D	0	-
chrAnn_random	5737278	5741080	BnaAnng05190D	0	-
chrAnn_random	5866587	5871327	BnaAnng05450D	0	+
chrAnn_random	6029995	6031200	BnaAnng05790D	0	+
chrAnn_random	6032353	6034995	BnaAnng05800D	0	-
chrAnn_random	6047344	6050440	BnaAnng05830D	0	-
chrAnn_random	6322074	6324830	BnaAnng06480D	0	-
chrAnn_random	6725917	6727555	BnaAnng06650D	0	-
chrAnn_random	6956043	6957859	BnaAnng07100D	0	+
chrAnn_random	9151733	9155764	BnaAnng08730D	0	+
chrAnn_random	9283544	9288770	BnaAnng08860D	0	-
chrAnn_random	9579972	9583389	BnaAnng09060D	0	+
chrAnn_random	10490074	10493538	BnaAnng09800D	0	+
chrAnn_random	12703181	12709475	BnaAnng11720D	0	+
chrAnn_random	12710049	12710802	BnaAnng11730D	0	-
chrAnn_random	12736820	12737566	BnaAnng11780D	0	-
chrAnn_random	13405516	13418513	BnaAnng12430D	0	+
chrAnn_random	13567762	13573271	BnaAnng12590D	0	-
chrAnn_random	15862298	15865550	BnaAnng14860D	0	-
chrAnn_random	16551636	16554789	BnaAnng15480D	0	+
chrAnn_random	16656772	16658791	BnaAnng15620D	0	+
chrAnn_random	16923650	16928233	BnaAnng15960D	0	-
chrAnn_random	17949602	17951775	BnaAnng16900D	0	+
chrAnn_random	18055898	18059540	BnaAnng17070D	0	+
chrAnn_random	18507574	18514727	BnaAnng17440D	0	+
chrAnn_random	19252689	19257365	BnaAnng18140D	0	+
chrAnn_random	19422892	19425175	BnaAnng18220D	0	+
chrAnn_random	19858316	19860705	BnaAnng18600D	0	-
chrAnn_random	19867185	19870235	BnaAnng18620D	0	-
chrAnn_random	19885116	19886355	BnaAnng18630D	0	-
chrAnn_random	20320924	20323744	BnaAnng19060D	0	+
chrAnn_random	22785886	22787277	BnaAnng20660D	0	-
chrAnn_random	23174004	23178230	BnaAnng20930D	0	+
chrAnn_random	23553289	23557329	BnaAnng21180D	0	-
chrAnn_random	26284387	26287881	BnaAnng23230D	0	+
chrAnn_random	27636268	27639405	BnaAnng24050D	0	+
chrAnn_random	28732310	28733753	BnaAnng24840D	0	-
chrAnn_random	28801438	28805289	BnaAnng24930D	0	-
chrAnn_random	29636620	29639053	BnaAnng25570D	0	-
chrAnn_random	29640822	29643383	BnaAnng25580D	0	-
chrAnn_random	30038432	30039764	BnaAnng26090D	0	-
chrAnn_random	30417990	30419085	BnaAnng26530D	0	+
chrAnn_random	31738222	31739754	BnaAnng27760D	0	-
chrAnn_random	32035191	32038409	BnaAnng28030D	0	+
chrAnn_random	32558437	32559898	BnaAnng28450D	0	+
chrAnn_random	32941159	32943889	BnaAnng28770D	0	-
chrAnn_random	32950390	32954055	BnaAnng28780D	0	-
chrAnn_random	33258927	33259908	BnaAnng29100D	0	-
chrAnn_random	34640645	34642666	BnaAnng30410D	0	+
chrAnn_random	34652045	34654565	BnaAnng30420D	0	-
chrAnn_random	35901726	35904145	BnaAnng31410D	0	-
chrAnn_random	36440984	36442424	BnaAnng31880D	0	-
chrAnn_random	36551588	36552158	BnaAnng31950D	0	-
chrAnn_random	36865042	36867224	BnaAnng32240D	0	-
chrAnn_random	39195039	39196481	BnaAnng34430D	0	-
chrAnn_random	39201635	39202976	BnaAnng34440D	0	-
chrAnn_random	41796611	41798927	BnaAnng36870D	0	+
chrAnn_random	42953969	42955470	BnaAnng37910D	0	-
chrAnn_random	45227701	45228079	BnaAnng39680D	0	+
chrAnn_random	46330080	46331625	BnaAnng40510D	0	-
chrAnn_random	48204841	48206109	BnaAnng41630D	0	-
chrC01	61976	64152	BnaC01g00200D	0	-
chrC01	836432	838782	BnaC01g01670D	0	+
chrC01	1277254	1281037	BnaC01g02430D	0	+
chrC01	1318051	1318895	BnaC01g02510D	0	+
chrC01	1874313	1880079	BnaC01g03630D	0	+
chrC01	2018576	2021274	BnaC01g03870D	0	+
chrC01	2046485	2049608	BnaC01g03940D	0	-
chrC01	2171576	2173963	BnaC01g04180D	0	+
chrC01	2490370	2493376	BnaC01g04780D	0	+
chrC01	3049762	3052816	BnaC01g05710D	0	-
chrC01	3215283	3220354	BnaC01g06090D	0	+
chrC01	3256743	3260615	BnaC01g06190D	0	-
chrC01	3304750	3306810	BnaC01g06260D	0	-
chrC01	3366863	3369937	BnaC01g06450D	0	+
chrC01	3751225	3760830	BnaC01g07230D	0	+
chrC01	3906497	3907823	BnaC01g07450D	0	-
chrC01	4588519	4591895	BnaC01g08400D	0	+
chrC01	5517627	5519628	BnaC01g09450D	0	+
chrC01	5788234	5790719	BnaC01g09800D	0	-
chrC01	5795081	5798199	BnaC01g09820D	0	+
chrC01	5819196	5820531	BnaC01g09870D	0	+
chrC01	6388997	6390700	BnaC01g10640D	0	-
chrC01	6403830	6406789	BnaC01g10660D	0	-
chrC01	6880590	6883543	BnaC01g11040D	0	+
chrC01	6928622	6930098	BnaC01g11140D	0	-
chrC01	6953444	6954740	BnaC01g11190D	0	-
chrC01	7448685	7454334	BnaC01g11830D	0	+
chrC01	7472405	7481824	BnaC01g11870D	0	+
chrC01	7879163	7883032	BnaC01g12420D	0	+
chrC01	8081732	8089102	BnaC01g12640D	0	-
chrC01	8699172	8701599	BnaC01g13360D	0	+
chrC01	8887429	8891199	BnaC01g13580D	0	+
chrC01	9294947	9297353	BnaC01g14110D	0	+
chrC01	9610357	9616084	BnaC01g14360D	0	-
chrC01	9655613	9662245	BnaC01g14390D	0	+
chrC01	9887364	9890129	BnaC01g14610D	0	-
chrC01	9894793	9897332	BnaC01g14620D	0	-
chrC01	9914498	9917918	BnaC01g14630D	0	-
chrC01	9951452	9953976	BnaC01g14690D	0	-
chrC01	9958909	9962779	BnaC01g14710D	0	-
chrC01	10025326	10028808	BnaC01g14790D	0	-
chrC01	10040395	10043607	BnaC01g14800D	0	-
chrC01	10050807	10053324	BnaC01g14830D	0	-
chrC01	10059596	10062504	BnaC01g14850D	0	+
chrC01	10068075	10070529	BnaC01g14870D	0	+
chrC01	10077112	10079665	BnaC01g14880D	0	-
chrC01	10081737	10084261	BnaC01g14890D	0	-
chrC01	10164716	10167536	BnaC01g15000D	0	+
chrC01	10376567	10378532	BnaC01g15190D	0	+
chrC01	10388737	10390659	BnaC01g15210D	0	+
chrC01	10405271	10406673	BnaC01g15220D	0	+
chrC01	10408383	10409922	BnaC01g15230D	0	+
chrC01	10411106	10415765	BnaC01g15240D	0	+
chrC01	10425357	10425729	BnaC01g15260D	0	+
chrC01	10495086	10496712	BnaC01g15330D	0	-
chrC01	10675438	10676484	BnaC01g15550D	0	+
chrC01	11260685	11265077	BnaC01g16410D	0	-
chrC01	11446424	11453231	BnaC01g16720D	0	+
chrC01	12578395	12580846	BnaC01g18040D	0	+
chrC01	12969779	12972627	BnaC01g18650D	0	-
chrC01	13255011	13258330	BnaC01g19120D	0	-
chrC01	13399834	13402775	BnaC01g19360D	0	+
chrC01	13465028	13468085	BnaC01g19460D	0	+
chrC01	13468213	13470311	BnaC01g19470D	0	-
chrC01	14417004	14421120	BnaC01g20530D	0	-
chrC01	15569285	15573579	BnaC01g22130D	0	+
chrC01	16701444	16702959	BnaC01g23050D	0	-
chrC01	16726340	16728929	BnaC01g23060D	0	-
chrC01	16756355	16758935	BnaC01g23090D	0	-
chrC01	16998103	17000946	BnaC01g23340D	0	+
chrC01	17263309	17266852	BnaC01g23650D	0	-
chrC01	18219023	18221990	BnaC01g23990D	0	+
chrC01	19376455	19378957	BnaC01g24480D	0	+
chrC01	19906161	19907072	BnaC01g24770D	0	-
chrC01	19925134	19926639	BnaC01g24810D	0	-
chrC01	20790662	20793027	BnaC01g25280D	0	-
chrC01	23590893	23593440	BnaC01g26590D	0	+
chrC01	25043590	25046858	BnaC01g27420D	0	-
chrC01	25127936	25129119	BnaC01g27490D	0	-
chrC01	25503156	25507751	BnaC01g27870D	0	+
chrC01	26045582	26048616	BnaC01g28360D	0	-
chrC01	26682031	26684026	BnaC01g28700D	0	-
chrC01	27218525	27220337	BnaC01g29050D	0	-
chrC01	27664686	27666908	BnaC01g29320D	0	+
chrC01	27839328	27842265	BnaC01g29480D	0	-
chrC01	27847483	27850426	BnaC01g29490D	0	-
chrC01	27866181	27869165	BnaC01g29510D	0	-
chrC01	30260365	30264987	BnaC01g31430D	0	-
chrC01	31948502	31951671	BnaC01g32740D	0	-
chrC01	32389933	32392937	BnaC01g33140D	0	-
chrC01	33064622	33067823	BnaC01g33860D	0	+
chrC01	35202055	35203450	BnaC01g35850D	0	+
chrC01	35781175	35781965	BnaC01g36560D	0	-
chrC01	35787779	35794075	BnaC01g36570D	0	-
chrC01	35897691	35901018	BnaC01g36710D	0	+
chrC01	36155135	36159139	BnaC01g36990D	0	+
chrC01	36846679	36852371	BnaC01g37580D	0	+
chrC01	36986392	36988723	BnaC01g37710D	0	-
chrC01	37108708	37112154	BnaC01g37980D	0	-
chrC01	37828568	37833862	BnaC01g39050D	0	+
chrC01	37984198	37986346	BnaC01g39300D	0	+
chrC01	38646398	38650908	BnaC01g40270D	0	+
chrC01	38651842	38658500	BnaC01g40280D	0	+
chrC01	38666877	38670573	BnaC01g40310D	0	+
chrC01	38729414	38733288	BnaC01g40460D	0	+
chrC01_random	17786	19214	BnaC01g40660D	0	+
chrC01_random	173608	177977	BnaC01g40930D	0	+
chrC01_random	352114	355818	BnaC01g41140D	0	-
chrC01_random	359806	362704	BnaC01g41150D	0	-
chrC01_random	1170056	1170386	BnaC01g42130D	0	+
chrC01_random	2397557	2399293	BnaC01g43020D	0	+
chrC01_random	2742382	2745903	BnaC01g43240D	0	+
chrC01_random	2886705	2889801	BnaC01g43340D	0	+
chrC01_random	2902346	2905427	BnaC01g43350D	0	+
chrC01_random	3560093	3565233	BnaC01g43930D	0	-
chrC01_random	3873600	3877158	BnaC01g44280D	0	-
chrC02	93394	95362	BnaC02g00260D	0	+
chrC02	146116	149272	BnaC02g00410D	0	+
chrC02	316002	320718	BnaC02g00800D	0	-
chrC02	758026	759343	BnaC02g01740D	0	+
chrC02	929222	933032	BnaC02g02080D	0	+
chrC02	1073621	1078140	BnaC02g02440D	0	+
chrC02	1114968	1116714	BnaC02g02530D	0	-
chrC02	1150132	1152181	BnaC02g02630D	0	+
chrC02	1890256	1894004	BnaC02g03820D	0	+
chrC02	2121743	2125432	BnaC02g04170D	0	-
chrC02	2173268	2177302	BnaC02g04290D	0	+
chrC02	3595977	3598126	BnaC02g06700D	0	+
chrC02	3643688	3644486	BnaC02g06780D	0	+
chrC02	3651802	3652609	BnaC02g06810D	0	+
chrC02	3689685	3696434	BnaC02g06920D	0	+
chrC02	3985503	3989767	BnaC02g07390D	0	+
chrC02	4145453	4150528	BnaC02g07560D	0	-
chrC02	4150648	4150972	BnaC02g07570D	0	-
chrC02	4153640	4157451	BnaC02g07600D	0	+
chrC02	4168795	4172294	BnaC02g07620D	0	-
chrC02	4173660	4179510	BnaC02g07630D	0	-
chrC02	4186725	4188958	BnaC02g07660D	0	-
chrC02	4196275	4197304	BnaC02g07680D	0	-
chrC02	4197641	4197866	BnaC02g07690D	0	-
chrC02	4326299	4330871	BnaC02g08020D	0	-
chrC02	4331103	4336616	BnaC02g08030D	0	-
chrC02	4379789	4385560	BnaC02g08110D	0	+
chrC02	4457155	4458891	BnaC02g08220D	0	-
chrC02	4562099	4564110	BnaC02g08420D	0	-
chrC02	4786710	4786900	BnaC02g08570D	0	+
chrC02	4786989	4789213	BnaC02g08580D	0	+
chrC02	5115637	5116908	BnaC02g09250D	0	+
chrC02	5155288	5156547	BnaC02g09350D	0	-
chrC02	5184515	5186169	BnaC02g09420D	0	-
chrC02	5541082	5545306	BnaC02g09850D	0	-
chrC02	5871758	5873286	BnaC02g10300D	0	-
chrC02	6250290	6251622	BnaC02g10730D	0	+
chrC02	6266676	6268309	BnaC02g10810D	0	-
chrC02	6302895	6308782	BnaC02g10900D	0	-
chrC02	7743723	7744473	BnaC02g12240D	0	+
chrC02	7766582	7768919	BnaC02g12280D	0	+
chrC02	8036958	8043384	BnaC02g12590D	0	-
chrC02	8205565	8220381	BnaC02g12880D	0	-
chrC02	8871188	8873473	BnaC02g13610D	0	-
chrC02	9207789	9208741	BnaC02g13880D	0	-
chrC02	9245926	9247603	BnaC02g13930D	0	+
chrC02	9285249	9288075	BnaC02g13990D	0	-
chrC02	10055356	10059394	BnaC02g14530D	0	+
chrC02	10113224	10116221	BnaC02g14580D	0	-
chrC02	10415052	10416822	BnaC02g14920D	0	+
chrC02	12060907	12063685	BnaC02g16530D	0	-
chrC02	12137003	12139165	BnaC02g16590D	0	-
chrC02	12271025	12274099	BnaC02g16750D	0	+
chrC02	12315739	12317969	BnaC02g16880D	0	+
chrC02	12318780	12321430	BnaC02g16900D	0	+
chrC02	12332689	12335181	BnaC02g16920D	0	-
chrC02	12438220	12440289	BnaC02g17060D	0	+
chrC02	13896606	13900442	BnaC02g18120D	0	-
chrC02	14512166	14514380	BnaC02g18370D	0	+
chrC02	15956137	15958203	BnaC02g19610D	0	+
chrC02	16128321	16144176	BnaC02g19770D	0	-
chrC02	16198810	16203851	BnaC02g19810D	0	+
chrC02	16275291	16277996	BnaC02g19910D	0	-
chrC02	17236129	17238562	BnaC02g20700D	0	-
chrC02	18155229	18158463	BnaC02g21330D	0	-
chrC02	18574571	18574906	BnaC02g21610D	0	-
chrC02	18587288	18591171	BnaC02g21630D	0	+
chrC02	18592771	18595328	BnaC02g21650D	0	-
chrC02	18595506	18596981	BnaC02g21660D	0	+
chrC02	19769891	19780389	BnaC02g22730D	0	-
chrC02	19797436	19808597	BnaC02g22740D	0	-
chrC02	19819254	19822387	BnaC02g22770D	0	-
chrC02	19823379	19827636	BnaC02g22790D	0	-
chrC02	21039697	21041930	BnaC02g23840D	0	-
chrC02	21696751	21697573	BnaC02g24440D	0	-
chrC02	21724212	21726327	BnaC02g24500D	0	+
chrC02	23232812	23242318	BnaC02g25910D	0	-
chrC02	23245287	23247737	BnaC02g25920D	0	-
chrC02	23263951	23265979	BnaC02g26000D	0	-
chrC02	23438517	23440978	BnaC02g26130D	0	-
chrC02	23648829	23649021	BnaC02g26200D	0	+
chrC02	23666329	23671784	BnaC02g26230D	0	+
chrC02	23750455	23752529	BnaC02g26350D	0	-
chrC02	24094121	24094996	BnaC02g26420D	0	+
chrC02	24165287	24168072	BnaC02g26460D	0	-
chrC02	24817756	24820844	BnaC02g26950D	0	-
chrC02	25725228	25728869	BnaC02g27780D	0	-
chrC02	25729102	25732108	BnaC02g27790D	0	-
chrC02	31754682	31761544	BnaC02g30150D	0	-
chrC02	33260373	33264179	BnaC02g31140D	0	-
chrC02	33587953	33588621	BnaC02g31400D	0	-
chrC02	33589422	33590351	BnaC02g31410D	0	-
chrC02	34279328	34282508	BnaC02g31870D	0	-
chrC02	34348535	34350582	BnaC02g31910D	0	+
chrC02	34764615	34768283	BnaC02g32260D	0	+
chrC02	34961023	34965276	BnaC02g32310D	0	+
chrC02	35013909	35014691	BnaC02g32350D	0	+
chrC02	35016677	35017459	BnaC02g32360D	0	+
chrC02	35017623	35018328	BnaC02g32370D	0	+
chrC02	35308945	35326003	BnaC02g32780D	0	-
chrC02	35717835	35719453	BnaC02g33270D	0	-
chrC02	36314821	36317819	BnaC02g34040D	0	+
chrC02	36944194	36947011	BnaC02g34410D	0	-
chrC02	37055908	37058045	BnaC02g34450D	0	+
chrC02	37689183	37690201	BnaC02g34950D	0	-
chrC02	37744811	37745835	BnaC02g34980D	0	-
chrC02	38196554	38198100	BnaC02g35490D	0	-
chrC02	38297829	38301105	BnaC02g35560D	0	-
chrC02	39225314	39225700	BnaC02g36120D	0	+
chrC02	39299374	39300580	BnaC02g36190D	0	+
chrC02	39362070	39363819	BnaC02g36270D	0	+
chrC02	39530303	39532250	BnaC02g36510D	0	-
chrC02	39938741	39943461	BnaC02g36980D	0	-
chrC02	40118653	40120396	BnaC02g37180D	0	-
chrC02	40250887	40256059	BnaC02g37330D	0	-
chrC02	40291145	40292954	BnaC02g37350D	0	+
chrC02	40310272	40311818	BnaC02g37400D	0	+
chrC02	40635982	40646043	BnaC02g37640D	0	+
chrC02	41474696	41477777	BnaC02g38510D	0	+
chrC02	41481811	41484045	BnaC02g38520D	0	-
chrC02	41630592	41635945	BnaC02g38690D	0	-
chrC02	42281995	42284945	BnaC02g39350D	0	+
chrC02	42864155	42866753	BnaC02g40010D	0	+
chrC02	43389538	43393066	BnaC02g40450D	0	-
chrC02	43865963	43867524	BnaC02g40820D	0	+
chrC02	43896091	43897656	BnaC02g40870D	0	-
chrC02	44898241	44901075	BnaC02g42180D	0	-
chrC02	45169525	45171891	BnaC02g42600D	0	-
chrC02	45546575	45552000	BnaC02g43280D	0	+
chrC02	45985330	45987139	BnaC02g43850D	0	+
chrC02	46167432	46170975	BnaC02g44050D	0	-
chrC02_random	124578	133292	BnaC02g44350D	0	-
chrC02_random	135650	139025	BnaC02g44360D	0	-
chrC02_random	141349	149390	BnaC02g44380D	0	-
chrC02_random	163814	167593	BnaC02g44410D	0	-
chrC02_random	838066	843605	BnaC02g45020D	0	+
chrC02_random	896495	898256	BnaC02g45140D	0	-
chrC02_random	935812	937975	BnaC02g45200D	0	+
chrC02_random	1053514	1061637	BnaC02g45340D	0	+
chrC02_random	1062810	1065331	BnaC02g45350D	0	+
chrC02_random	2287082	2289151	BnaC02g46490D	0	+
chrC02_random	2830692	2831817	BnaC02g46990D	0	-
chrC02_random	2920711	2922747	BnaC02g47150D	0	-
chrC02_random	2922845	2927802	BnaC02g47160D	0	-
chrC02_random	2935173	2939432	BnaC02g47170D	0	-
chrC02_random	2981922	2984328	BnaC02g47230D	0	-
chrC02_random	3124714	3128909	BnaC02g47330D	0	+
chrC02_random	3134304	3135200	BnaC02g47350D	0	+
chrC02_random	3157214	3158820	BnaC02g47360D	0	+
chrC02_random	3169731	3175249	BnaC02g47380D	0	-
chrC02_random	3220558	3222724	BnaC02g47400D	0	-
chrC02_random	3311060	3314289	BnaC02g47450D	0	+
chrC02_random	3434160	3435075	BnaC02g47500D	0	+
chrC02_random	3435537	3437718	BnaC02g47510D	0	-
chrC02_random	3502976	3505705	BnaC02g47540D	0	+
chrC02_random	3677488	3686896	BnaC02g47660D	0	-
chrC02_random	3958609	3960350	BnaC02g47830D	0	+
chrC02_random	4962375	4965290	BnaC02g48740D	0	-
chrC03	123158	125240	BnaC03g00210D	0	+
chrC03	315051	317976	BnaC03g00630D	0	+
chrC03	486766	488923	BnaC03g01060D	0	-
chrC03	867651	868731	BnaC03g01810D	0	+
chrC03	1188170	1193260	BnaC03g02490D	0	+
chrC03	1531404	1533144	BnaC03g03200D	0	-
chrC03	1554599	1555437	BnaC03g03220D	0	-
chrC03	1927223	1932638	BnaC03g03990D	0	+
chrC03	1965166	1968607	BnaC03g04070D	0	+
chrC03	2087877	2089981	BnaC03g04380D	0	-
chrC03	2269151	2271016	BnaC03g04690D	0	-
chrC03	2573229	2575217	BnaC03g05340D	0	+
chrC03	2592591	2596564	BnaC03g05380D	0	+
chrC03	3057620	3060722	BnaC03g06310D	0	-
chrC03	3183192	3185656	BnaC03g06650D	0	+
chrC03	3539025	3542690	BnaC03g07510D	0	+
chrC03	3723952	3729620	BnaC03g07920D	0	+
chrC03	3939604	3942943	BnaC03g08330D	0	-
chrC03	4082726	4087636	BnaC03g08650D	0	-
chrC03	4089062	4094271	BnaC03g08660D	0	+
chrC03	4227170	4232582	BnaC03g08920D	0	-
chrC03	4264273	4265687	BnaC03g09010D	0	+
chrC03	4282510	4286413	BnaC03g09070D	0	+
chrC03	4438958	4443152	BnaC03g09280D	0	+
chrC03	4510237	4510891	BnaC03g09410D	0	+
chrC03	4750545	4751916	BnaC03g09930D	0	+
chrC03	4843569	4844160	BnaC03g10060D	0	+
chrC03	4934329	4938969	BnaC03g10230D	0	+
chrC03	5277708	5279359	BnaC03g10920D	0	-
chrC03	5480792	5482813	BnaC03g11220D	0	-
chrC03	5669050	5680319	BnaC03g11660D	0	-
chrC03	5686686	5689755	BnaC03g11690D	0	-
chrC03	5699182	5701757	BnaC03g11720D	0	-
chrC03	5705259	5711341	BnaC03g11750D	0	-
chrC03	5782459	5785722	BnaC03g11950D	0	-
chrC03	5790510	5793791	BnaC03g11970D	0	-
chrC03	5810641	5822554	BnaC03g12010D	0	-
chrC03	5907235	5911661	BnaC03g12220D	0	-
chrC03	6018125	6020166	BnaC03g12450D	0	-
chrC03	6045120	6047436	BnaC03g12520D	0	+
chrC03	6433197	6434691	BnaC03g13290D	0	-
chrC03	6458895	6462904	BnaC03g13350D	0	+
chrC03	6522138	6523436	BnaC03g13480D	0	+
chrC03	6662646	6667425	BnaC03g13810D	0	-
chrC03	6979939	6982218	BnaC03g14510D	0	-
chrC03	7064291	7065311	BnaC03g14600D	0	+
chrC03	7066733	7069256	BnaC03g14610D	0	+
chrC03	7278755	7280716	BnaC03g14930D	0	+
chrC03	7841659	7844239	BnaC03g15650D	0	-
chrC03	8002775	8004599	BnaC03g15870D	0	-
chrC03	8425745	8429297	BnaC03g16550D	0	+
chrC03	8559434	8561974	BnaC03g16840D	0	-
chrC03	8563351	8564620	BnaC03g16860D	0	-
chrC03	9089257	9091192	BnaC03g17800D	0	+
chrC03	9380382	9381754	BnaC03g18290D	0	-
chrC03	9461956	9463753	BnaC03g18450D	0	+
chrC03	9791039	9795220	BnaC03g18920D	0	+
chrC03	10073682	10078288	BnaC03g19390D	0	-
chrC03	10135655	10138870	BnaC03g19460D	0	-
chrC03	10239285	10244960	BnaC03g19640D	0	+
chrC03	10296144	10301537	BnaC03g19720D	0	-
chrC03	10502612	10504475	BnaC03g20080D	0	+
chrC03	10601416	10603531	BnaC03g20240D	0	+
chrC03	10846903	10851512	BnaC03g20490D	0	+
chrC03	11396349	11401967	BnaC03g21170D	0	+
chrC03	11895266	11897063	BnaC03g21900D	0	-
chrC03	12064952	12067406	BnaC03g22060D	0	-
chrC03	12093945	12100341	BnaC03g22140D	0	-
chrC03	13708620	13712123	BnaC03g24410D	0	+
chrC03	13973690	13975153	BnaC03g24870D	0	-
chrC03	14075428	14077891	BnaC03g25060D	0	-
chrC03	14113257	14115051	BnaC03g25120D	0	+
chrC03	14331973	14333991	BnaC03g25500D	0	-
chrC03	14556596	14558751	BnaC03g25920D	0	+
chrC03	15057688	15059607	BnaC03g26470D	0	-
chrC03	15673586	15676106	BnaC03g27170D	0	-
chrC03	15906462	15910812	BnaC03g27420D	0	-
chrC03	15917483	15919165	BnaC03g27440D	0	-
chrC03	15920558	15928016	BnaC03g27450D	0	-
chrC03	16181374	16184391	BnaC03g27740D	0	+
chrC03	16184545	16190292	BnaC03g27750D	0	+
chrC03	16646811	16650331	BnaC03g28260D	0	-
chrC03	17465163	17468932	BnaC03g29290D	0	-
chrC03	17585339	17600602	BnaC03g29400D	0	+
chrC03	17977648	17978854	BnaC03g29870D	0	+
chrC03	18055803	18058539	BnaC03g29910D	0	+
chrC03	18071664	18074213	BnaC03g29930D	0	+
chrC03	18870966	18872994	BnaC03g30950D	0	+
chrC03	19005309	19008442	BnaC03g31060D	0	-
chrC03	19098341	19101751	BnaC03g31210D	0	-
chrC03	19163335	19163698	BnaC03g31290D	0	-
chrC03	19790941	19792213	BnaC03g32160D	0	+
chrC03	20012135	20018336	BnaC03g32650D	0	+
chrC03	20019060	20021673	BnaC03g32660D	0	+
chrC03	20080736	20081879	BnaC03g32770D	0	+
chrC03	20228502	20230928	BnaC03g33090D	0	+
chrC03	20419492	20422638	BnaC03g33520D	0	-
chrC03	20447478	20450204	BnaC03g33570D	0	-
chrC03	21181378	21186050	BnaC03g34840D	0	-
chrC03	21473535	21474315	BnaC03g35320D	0	-
chrC03	21617901	21621215	BnaC03g35640D	0	-
chrC03	23425305	23429928	BnaC03g38180D	0	-
chrC03	23855462	23860976	BnaC03g38730D	0	+
chrC03	23869099	23875270	BnaC03g38740D	0	+
chrC03	23891612	23897957	BnaC03g38750D	0	+
chrC03	25264833	25268139	BnaC03g40350D	0	+
chrC03	26429525	26431710	BnaC03g41470D	0	+
chrC03	26543031	26545243	BnaC03g41610D	0	+
chrC03	26894357	26898691	BnaC03g42080D	0	-
chrC03	27329671	27331006	BnaC03g42560D	0	-
chrC03	28016033	28019261	BnaC03g43200D	0	-
chrC03	28559609	28560758	BnaC03g43510D	0	+
chrC03	28824976	28826262	BnaC03g43720D	0	+
chrC03	29316631	29321978	BnaC03g44170D	0	-
chrC03	29615285	29620140	BnaC03g44460D	0	-
chrC03	29681302	29684734	BnaC03g44530D	0	+
chrC03	29705023	29705347	BnaC03g44580D	0	+
chrC03	29705501	29709120	BnaC03g44590D	0	+
chrC03	29912302	29914474	BnaC03g44800D	0	-
chrC03	30302505	30305383	BnaC03g45290D	0	-
chrC03	30320343	30323434	BnaC03g45320D	0	-
chrC03	30546992	30549104	BnaC03g45490D	0	+
chrC03	30717193	30717649	BnaC03g45720D	0	+
chrC03	30719474	30720335	BnaC03g45730D	0	+
chrC03	31054324	31057411	BnaC03g46110D	0	-
chrC03	31567536	31569856	BnaC03g46570D	0	-
chrC03	32405354	32408705	BnaC03g47360D	0	-
chrC03	32418256	32418775	BnaC03g47370D	0	-
chrC03	32459414	32464329	BnaC03g47400D	0	+
chrC03	32832264	32835680	BnaC03g47810D	0	+
chrC03	34271419	34275377	BnaC03g49360D	0	-
chrC03	34423935	34428836	BnaC03g49550D	0	-
chrC03	35092653	35095254	BnaC03g50640D	0	-
chrC03	36086696	36089493	BnaC03g51540D	0	-
chrC03	36488185	36493549	BnaC03g51830D	0	-
chrC03	37610218	37616899	BnaC03g52640D	0	+
chrC03	38390392	38392010	BnaC03g53210D	0	-
chrC03	39714865	39717105	BnaC03g53750D	0	+
chrC03	44239498	44242379	BnaC03g55310D	0	-
chrC03	44272245	44274329	BnaC03g55330D	0	-
chrC03	44996776	44999281	BnaC03g55910D	0	+
chrC03	45018578	45022477	BnaC03g55940D	0	+
chrC03	45312850	45316960	BnaC03g56040D	0	-
chrC03	45361848	45362475	BnaC03g56070D	0	-
chrC03	45723347	45724896	BnaC03g56420D	0	-
chrC03	45733384	45736534	BnaC03g56440D	0	-
chrC03	46212318	46217360	BnaC03g57020D	0	-
chrC03	46227207	46230321	BnaC03g57050D	0	+
chrC03	46818562	46821316	BnaC03g57480D	0	+
chrC03	48051558	48054632	BnaC03g58720D	0	+
chrC03	48216068	48217616	BnaC03g59010D	0	-
chrC03	48588050	48594953	BnaC03g59300D	0	-
chrC03	48595129	48606946	BnaC03g59310D	0	-
chrC03	48617718	48619519	BnaC03g59350D	0	-
chrC03	48630891	48636496	BnaC03g59390D	0	-
chrC03	48637798	48641256	BnaC03g59400D	0	-
chrC03	48696163	48701829	BnaC03g59440D	0	-
chrC03	49112639	49119039	BnaC03g59870D	0	+
chrC03	49124735	49128087	BnaC03g59890D	0	+
chrC03	49558760	49561334	BnaC03g60370D	0	-
chrC03	49688053	49691658	BnaC03g60590D	0	+
chrC03	50812854	50813177	BnaC03g61630D	0	-
chrC03	50842211	50847366	BnaC03g61670D	0	-
chrC03	50847575	50851816	BnaC03g61680D	0	-
chrC03	51210222	51213625	BnaC03g61980D	0	-
chrC03	51215708	51217130	BnaC03g61990D	0	+
chrC03	51225511	51236200	BnaC03g62010D	0	-
chrC03	51262999	51266578	BnaC03g62020D	0	+
chrC03	51266656	51270159	BnaC03g62030D	0	+
chrC03	52019113	52023126	BnaC03g62770D	0	+
chrC03	52039561	52041910	BnaC03g62780D	0	+
chrC03	52086957	52091108	BnaC03g62800D	0	-
chrC03	52110149	52110527	BnaC03g62820D	0	-
chrC03	52610286	52614470	BnaC03g63230D	0	-
chrC03	52630863	52635129	BnaC03g63240D	0	+
chrC03	52662554	52665000	BnaC03g63280D	0	+
chrC03	52666779	52671994	BnaC03g63290D	0	+
chrC03	53302941	53305917	BnaC03g63790D	0	+
chrC03	53363351	53367995	BnaC03g63900D	0	-
chrC03	53640469	53642994	BnaC03g64180D	0	+
chrC03	53849478	53853599	BnaC03g64510D	0	-
chrC03	54084701	54109095	BnaC03g64750D	0	-
chrC03	54247442	54250629	BnaC03g64840D	0	+
chrC03	54741449	54744087	BnaC03g65170D	0	-
chrC03	54754386	54757220	BnaC03g65180D	0	-
chrC03	54840002	54841094	BnaC03g65190D	0	+
chrC03	55843222	55847150	BnaC03g66100D	0	-
chrC03	56274797	56276768	BnaC03g66530D	0	-
chrC03	56310050	56312289	BnaC03g66580D	0	+
chrC03	56766722	56769415	BnaC03g67170D	0	-
chrC03	57432688	57433996	BnaC03g67810D	0	-
chrC03	58142132	58144603	BnaC03g68480D	0	+
chrC03	58180140	58183648	BnaC03g68520D	0	+
chrC03	58375398	58377653	BnaC03g68700D	0	+
chrC03	58806661	58807376	BnaC03g69090D	0	+
chrC03	59033405	59036097	BnaC03g69300D	0	-
chrC03	59042346	59044950	BnaC03g69310D	0	+
chrC03	59188610	59196281	BnaC03g69430D	0	-
chrC03	59584296	59587590	BnaC03g69850D	0	-
chrC03	59590016	59592048	BnaC03g69860D	0	+
chrC03	59611241	59614736	BnaC03g69890D	0	+
chrC03	59660931	59662122	BnaC03g69970D	0	-
chrC03	60305381	60308879	BnaC03g70670D	0	-
chrC03	60512802	60518540	BnaC03g71050D	0	-
chrC03	60519513	60525122	BnaC03g71060D	0	-
chrC03_random	79624	84071	BnaC03g71330D	0	-
chrC03_random	85039	89514	BnaC03g71340D	0	-
chrC03_random	122803	124215	BnaC03g71420D	0	+
chrC03_random	514076	517649	BnaC03g72090D	0	+
chrC03_random	910026	913538	BnaC03g72660D	0	-
chrC03_random	987766	988557	BnaC03g72780D	0	+
chrC03_random	1169020	1172196	BnaC03g72990D	0	+
chrC03_random	1447368	1450114	BnaC03g73300D	0	-
chrC03_random	1499102	1499585	BnaC03g73350D	0	+
chrC03_random	1707999	1710579	BnaC03g73700D	0	+
chrC03_random	1814083	1817148	BnaC03g73820D	0	-
chrC03_random	1882002	1885293	BnaC03g73850D	0	-
chrC03_random	2352719	2356364	BnaC03g74420D	0	+
chrC03_random	3039544	3045670	BnaC03g74950D	0	-
chrC03_random	4887916	4906082	BnaC03g76220D	0	+
chrC03_random	5033000	5036218	BnaC03g76410D	0	-
chrC03_random	5527319	5528299	BnaC03g76970D	0	+
chrC03_random	6259809	6262141	BnaC03g77970D	0	-
chrC03_random	6266727	6270030	BnaC03g77980D	0	-
chrC03_random	6413612	6415379	BnaC03g78180D	0	-
chrC04	1674848	1677592	BnaC04g02190D	0	+
chrC04	1943539	1944378	BnaC04g02700D	0	+
chrC04	2018851	2020574	BnaC04g02840D	0	+
chrC04	2039879	2041817	BnaC04g02870D	0	+
chrC04	3589357	3591612	BnaC04g05000D	0	-
chrC04	4332170	4338589	BnaC04g06010D	0	+
chrC04	5677125	5679147	BnaC04g07660D	0	+
chrC04	6108080	6112330	BnaC04g08170D	0	-
chrC04	6165443	6170090	BnaC04g08220D	0	-
chrC04	6689764	6693808	BnaC04g08930D	0	+
chrC04	7255452	7258766	BnaC04g09490D	0	+
chrC04	7949750	7950344	BnaC04g10370D	0	+
chrC04	9044496	9046899	BnaC04g11580D	0	-
chrC04	9048322	9052671	BnaC04g11590D	0	-
chrC04	9141031	9143683	BnaC04g11690D	0	+
chrC04	9401453	9404628	BnaC04g12090D	0	-
chrC04	9441020	9443992	BnaC04g12150D	0	+
chrC04	9480260	9482183	BnaC04g12170D	0	+
chrC04	10277077	10284246	BnaC04g12970D	0	+
chrC04	10297468	10298587	BnaC04g12990D	0	+
chrC04	11546270	11548163	BnaC04g14170D	0	+
chrC04	11733241	11734573	BnaC04g14410D	0	+
chrC04	12216371	12217862	BnaC04g14770D	0	-
chrC04	12963661	12967431	BnaC04g15240D	0	+
chrC04	13719325	13721554	BnaC04g15820D	0	+
chrC04	14026668	14028913	BnaC04g16010D	0	-
chrC04	14939280	14940545	BnaC04g16940D	0	+
chrC04	15075708	15078801	BnaC04g17100D	0	-
chrC04	15291148	15294048	BnaC04g17230D	0	-
chrC04	18561798	18567907	BnaC04g18730D	0	-
chrC04	21093463	21097520	BnaC04g20030D	0	+
chrC04	21149009	21150409	BnaC04g20050D	0	+
chrC04	21359945	21362879	BnaC04g20260D	0	+
chrC04	21551303	21554736	BnaC04g20460D	0	+
chrC04	21639590	21640734	BnaC04g20540D	0	-
chrC04	21640819	21642704	BnaC04g20550D	0	-
chrC04	21796153	21800456	BnaC04g20740D	0	-
chrC04	22672566	22673956	BnaC04g21640D	0	+
chrC04	23250749	23252419	BnaC04g22100D	0	-
chrC04	23663802	23667112	BnaC04g22650D	0	+
chrC04	23765768	23768479	BnaC04g22810D	0	-
chrC04	23785582	23786893	BnaC04g22850D	0	+
chrC04	23816397	23817843	BnaC04g22860D	0	-
chrC04	24608172	24615346	BnaC04g23550D	0	-
chrC04	26071481	26073851	BnaC04g25130D	0	+
chrC04	26089824	26092187	BnaC04g25160D	0	+
chrC04	26514051	26515939	BnaC04g25390D	0	+
chrC04	28489775	28493305	BnaC04g27190D	0	-
chrC04	28617843	28620837	BnaC04g27370D	0	+
chrC04	29013312	29015316	BnaC04g27750D	0	-
chrC04	29736576	29740213	BnaC04g28280D	0	-
chrC04	29938211	29945145	BnaC04g28540D	0	+
chrC04	30206014	30207763	BnaC04g28900D	0	-
chrC04	30783896	30786482	BnaC04g29210D	0	+
chrC04	30795144	30799228	BnaC04g29230D	0	+
chrC04	31096098	31098880	BnaC04g29540D	0	+
chrC04	32580452	32585447	BnaC04g30700D	0	+
chrC04	32602366	32615874	BnaC04g30730D	0	-
chrC04	32919988	32922388	BnaC04g30990D	0	+
chrC04	33137713	33140200	BnaC04g31230D	0	+
chrC04	33681202	33682796	BnaC04g31890D	0	-
chrC04	33683865	33685438	BnaC04g31910D	0	-
chrC04	33854840	33857657	BnaC04g32060D	0	-
chrC04	33902806	33904228	BnaC04g32140D	0	+
chrC04	33922692	33926208	BnaC04g32150D	0	+
chrC04	34007721	34008813	BnaC04g32230D	0	+
chrC04	34061674	34064117	BnaC04g32300D	0	+
chrC04	34635351	34638252	BnaC04g32930D	0	+
chrC04	35069245	35071935	BnaC04g33450D	0	+
chrC04	36032632	36034703	BnaC04g34400D	0	+
chrC04	36037790	36040040	BnaC04g34420D	0	-
chrC04	36543339	36545417	BnaC04g35130D	0	+
chrC04	37250096	37252634	BnaC04g35750D	0	+
chrC04	37397931	37400365	BnaC04g35840D	0	-
chrC04	37408089	37412146	BnaC04g35860D	0	-
chrC04	37479483	37482224	BnaC04g35920D	0	-
chrC04	37709851	37711648	BnaC04g36160D	0	-
chrC04	38193455	38195292	BnaC04g36710D	0	-
chrC04	38797584	38800154	BnaC04g37380D	0	-
chrC04	38854318	38857604	BnaC04g37530D	0	-
chrC04	38871524	38872522	BnaC04g37550D	0	-
chrC04	39034383	39038533	BnaC04g37740D	0	+
chrC04	39102308	39105392	BnaC04g37870D	0	-
chrC04	39242465	39251875	BnaC04g37980D	0	-
chrC04	39424331	39427240	BnaC04g38140D	0	-
chrC04	39669280	39672889	BnaC04g38490D	0	+
chrC04	39964978	39966837	BnaC04g38810D	0	-
chrC04	40004222	40006827	BnaC04g38920D	0	+
chrC04	40634213	40640066	BnaC04g39680D	0	-
chrC04	40794214	40797688	BnaC04g39810D	0	-
chrC04	41187331	41194608	BnaC04g40180D	0	+
chrC04	41195598	41200583	BnaC04g40190D	0	+
chrC04	41643329	41644700	BnaC04g40820D	0	+
chrC04	43523425	43525747	BnaC04g43150D	0	+
chrC04	43536802	43542979	BnaC04g43170D	0	-
chrC04	43563736	43566386	BnaC04g43230D	0	-
chrC04	43611178	43613824	BnaC04g43260D	0	-
chrC04	43871783	43872373	BnaC04g43480D	0	-
chrC04	43872448	43874171	BnaC04g43490D	0	-
chrC04	43911244	43915014	BnaC04g43580D	0	-
chrC04	44410515	44411955	BnaC04g44390D	0	-
chrC04	44469656	44472694	BnaC04g44530D	0	-
chrC04	46074954	46077564	BnaC04g46930D	0	-
chrC04	46448277	46449372	BnaC04g47500D	0	-
chrC04	46748003	46749480	BnaC04g47840D	0	+
chrC04	46824501	46825959	BnaC04g47960D	0	-
chrC04	46935751	46938394	BnaC04g48200D	0	-
chrC04	47088455	47091867	BnaC04g48530D	0	-
chrC04	47295387	47297749	BnaC04g48870D	0	+
chrC04	47403078	47405897	BnaC04g49080D	0	+
chrC04	47445874	47447857	BnaC04g49200D	0	+
chrC04	47828660	47832487	BnaC04g50000D	0	-
chrC04	47913570	47915870	BnaC04g50130D	0	+
chrC04	48067212	48069252	BnaC04g50350D	0	+
chrC04	48301922	48303380	BnaC04g50840D	0	-
chrC04_random	448707	450072	BnaC04g52590D	0	-
chrC04_random	569420	571411	BnaC04g52850D	0	-
chrC04_random	728445	731074	BnaC04g53150D	0	-
chrC04_random	1649218	1651052	BnaC04g54280D	0	+
chrC04_random	2594977	2600190	BnaC04g54970D	0	-
chrC04_random	3829773	3832670	BnaC04g56200D	0	+
chrC04_random	4034013	4036804	BnaC04g56350D	0	+
chrC04_random	4166814	4169279	BnaC04g56490D	0	+
chrC04_random	4398443	4401213	BnaC04g56910D	0	+
chrC05	907474	908335	BnaC05g01820D	0	+
chrC05	1088049	1093327	BnaC05g02300D	0	-
chrC05	1470783	1475934	BnaC05g03070D	0	-
chrC05	1879447	1881732	BnaC05g03840D	0	+
chrC05	2225400	2226282	BnaC05g04500D	0	+
chrC05	2306557	2312295	BnaC05g04730D	0	-
chrC05	2557827	2560964	BnaC05g05270D	0	-
chrC05	2597200	2604621	BnaC05g05330D	0	-
chrC05	3161058	3163458	BnaC05g06420D	0	-
chrC05	3443011	3444780	BnaC05g07000D	0	-
chrC05	3587879	3588873	BnaC05g07110D	0	+
chrC05	4087176	4087674	BnaC05g08000D	0	-
chrC05	4103246	4109625	BnaC05g08010D	0	+
chrC05	4251318	4254373	BnaC05g08110D	0	-
chrC05	4358457	4360510	BnaC05g08340D	0	+
chrC05	4471624	4475523	BnaC05g08510D	0	+
chrC05	4526566	4529570	BnaC05g08640D	0	+
chrC05	4529779	4533794	BnaC05g08650D	0	+
chrC05	4555404	4557564	BnaC05g08670D	0	-
chrC05	4576357	4579567	BnaC05g08740D	0	+
chrC05	4587872	4591001	BnaC05g08760D	0	+
chrC05	5060503	5063245	BnaC05g09380D	0	-
chrC05	5162476	5165157	BnaC05g09540D	0	+
chrC05	5170495	5173305	BnaC05g09550D	0	+
chrC05	5175426	5178220	BnaC05g09570D	0	+
chrC05	5196273	5198071	BnaC05g09600D	0	+
chrC05	6118942	6121441	BnaC05g10630D	0	+
chrC05	6847952	6848496	BnaC05g11820D	0	-
chrC05	7046168	7048034	BnaC05g12120D	0	+
chrC05	7048102	7052699	BnaC05g12130D	0	+
chrC05	7534852	7536406	BnaC05g13010D	0	+
chrC05	7738323	7742253	BnaC05g13410D	0	+
chrC05	7742668	7745454	BnaC05g13420D	0	-
chrC05	7882666	7885505	BnaC05g13660D	0	-
chrC05	7894569	7896195	BnaC05g13690D	0	+
chrC05	8011635	8014263	BnaC05g13910D	0	+
chrC05	8087830	8092437	BnaC05g13940D	0	+
chrC05	8695691	8698141	BnaC05g14750D	0	+
chrC05	9102901	9103747	BnaC05g15330D	0	+
chrC05	10247230	10249920	BnaC05g16460D	0	+
chrC05	10267872	10269803	BnaC05g16490D	0	+
chrC05	10316848	10318557	BnaC05g16530D	0	+
chrC05	10798533	10800145	BnaC05g17170D	0	+
chrC05	12687543	12688396	BnaC05g19150D	0	+
chrC05	12688479	12689624	BnaC05g19160D	0	+
chrC05	12689931	12692045	BnaC05g19170D	0	+
chrC05	12768085	12770685	BnaC05g19270D	0	+
chrC05	12925028	12926822	BnaC05g19430D	0	+
chrC05	12928778	12932527	BnaC05g19440D	0	-
chrC05	12993814	12998529	BnaC05g19500D	0	-
chrC05	12999624	13002456	BnaC05g19510D	0	-
chrC05	13955215	13958466	BnaC05g20540D	0	+
chrC05	14186332	14188479	BnaC05g20690D	0	+
chrC05	14231099	14233716	BnaC05g20750D	0	-
chrC05	14480650	14482195	BnaC05g20860D	0	-
chrC05	15542640	15545633	BnaC05g21800D	0	+
chrC05	15657819	15661015	BnaC05g21850D	0	+
chrC05	16380709	16383480	BnaC05g22500D	0	-
chrC05	16533352	16538980	BnaC05g22700D	0	-
chrC05	16546101	16551580	BnaC05g22710D	0	-
chrC05	16563669	16569362	BnaC05g22720D	0	-
chrC05	17474952	17483866	BnaC05g23280D	0	+
chrC05	17528248	17538457	BnaC05g23360D	0	+
chrC05	17650573	17652787	BnaC05g23600D	0	+
chrC05	19101691	19103444	BnaC05g24620D	0	+
chrC05	22881980	22883636	BnaC05g26680D	0	+
chrC05	22937120	22939512	BnaC05g26730D	0	+
chrC05	24747369	24749769	BnaC05g27560D	0	-
chrC05	25087165	25094112	BnaC05g27810D	0	+
chrC05	25752192	25755564	BnaC05g28160D	0	+
chrC05	27761280	27763622	BnaC05g29060D	0	-
chrC05	28034745	28036450	BnaC05g29280D	0	+
chrC05	29768702	29771711	BnaC05g30720D	0	-
chrC05	31034815	31040795	BnaC05g31600D	0	-
chrC05	31223912	31225300	BnaC05g31850D	0	-
chrC05	31307323	31311417	BnaC05g31970D	0	-
chrC05	33059085	33061708	BnaC05g33560D	0	+
chrC05	33678134	33681075	BnaC05g34270D	0	+
chrC05	34387314	34388937	BnaC05g35080D	0	+
chrC05	34532596	34533205	BnaC05g35260D	0	-
chrC05	34559712	34562180	BnaC05g35290D	0	-
chrC05	34995022	34997040	BnaC05g35670D	0	-
chrC05	35201063	35204505	BnaC05g36000D	0	+
chrC05	35239923	35241705	BnaC05g36040D	0	+
chrC05	36243355	36247183	BnaC05g37100D	0	+
chrC05	36363133	36366515	BnaC05g37330D	0	-
chrC05	37335874	37344078	BnaC05g38740D	0	-
chrC05	37380585	37386624	BnaC05g38780D	0	-
chrC05	37521947	37525495	BnaC05g38960D	0	+
chrC05	37537831	37539169	BnaC05g38970D	0	+
chrC05	37682930	37686249	BnaC05g39120D	0	-
chrC05	37687854	37692078	BnaC05g39130D	0	+
chrC05	37854859	37859019	BnaC05g39300D	0	+
chrC05	38315114	38318384	BnaC05g39990D	0	-
chrC05	38542411	38545695	BnaC05g40310D	0	-
chrC05	38556135	38558511	BnaC05g40340D	0	+
chrC05	39291358	39297227	BnaC05g41650D	0	-
chrC05	39337229	39338856	BnaC05g41750D	0	-
chrC05	39598500	39600291	BnaC05g42120D	0	+
chrC05	40190247	40192542	BnaC05g43230D	0	+
chrC05	40487641	40489599	BnaC05g43880D	0	-
chrC05	40786705	40791181	BnaC05g44540D	0	-
chrC05	41867416	41870392	BnaC05g46330D	0	+
chrC05	41997544	42000380	BnaC05g46590D	0	-
chrC05	42358284	42364547	BnaC05g47320D	0	+
chrC05	42392679	42396917	BnaC05g47400D	0	+
chrC05	42401962	42403300	BnaC05g47410D	0	+
chrC05	42405064	42410321	BnaC05g47420D	0	+
chrC05	42535451	42536232	BnaC05g47550D	0	+
[truncated: 789 more rows]
