# Supplementary material for: Long-read assembly of the Brassica napus reference genome Darmor-bzh
Source: Gigascience. 2020 Dec 15;9(12):giaa137. doi: 10.1093/gigascience/giaa137 (PMC7736779; doi:10.1093/gigascience/giaa137)
Supplement: giaa137_Supplemental_Files [file giaa137_supplemental_files.zip › Table S17 - Darmor-Bzh v10 RGA positions.xlsx]

## Sheet: Sheet1
chr	start	end	gene_name	score	strand
A01	133292	135989	A01p00230.1_BnaDAR	0	-
A01	181270	184855	A01p00360.1_BnaDAR	0	+
A01	788965	791341	A01p01720.1_BnaDAR	0	+
A01	1207224	1211099	A01p02570.1_BnaDAR	0	+
A01	1227098	1231484	A01p02590.1_BnaDAR	0	-
A01	1232034	1236876	A01p02600.1_BnaDAR	0	+
A01	1436806	1438658	A01p03100.1_BnaDAR	0	-
A01	1834153	1836902	A01p03960.1_BnaDAR	0	+
A01	1853334	1856133	A01p04000.1_BnaDAR	0	-
A01	1953786	1956170	A01p04220.1_BnaDAR	0	+
A01	2031604	2033743	A01p04410.1_BnaDAR	0	+
A01	2194394	2197537	A01p04860.1_BnaDAR	0	+
A01	2222035	2225812	A01p04930.1_BnaDAR	0	+
A01	2527178	2530250	A01p05640.1_BnaDAR	0	-
A01	2591214	2597301	A01p05740.1_BnaDAR	0	+
A01	2704170	2709088	A01p05960.1_BnaDAR	0	+
A01	2737612	2740066	A01p06050.1_BnaDAR	0	-
A01	2744965	2747458	A01p06070.1_BnaDAR	0	-
A01	2772911	2777244	A01p06140.1_BnaDAR	0	-
A01	2839568	2845027	A01p06290.1_BnaDAR	0	+
A01	3128238	3137756	A01p07020.1_BnaDAR	0	+
A01	3164270	3166780	A01p07090.1_BnaDAR	0	-
A01	3176866	3179181	A01p07100.1_BnaDAR	0	-
A01	3181170	3183776	A01p07110.1_BnaDAR	0	+
A01	3234000	3235326	A01p07230.1_BnaDAR	0	-
A01	3402392	3405110	A01p07670.1_BnaDAR	0	+
A01	3499802	3501536	A01p07890.1_BnaDAR	0	+
A01	3675496	3679028	A01p08130.1_BnaDAR	0	+
A01	3882366	3889666	A01p08580.1_BnaDAR	0	+
A01	3913175	3918663	A01p08660.1_BnaDAR	0	-
A01	4125995	4127586	A01p08940.1_BnaDAR	0	+
A01	4195912	4197166	A01p09040.1_BnaDAR	0	+
A01	4342983	4345461	A01p09270.1_BnaDAR	0	-
A01	4348717	4351835	A01p09290.1_BnaDAR	0	+
A01	4366296	4367622	A01p09340.1_BnaDAR	0	+
A01	4434022	4437104	A01p09450.1_BnaDAR	0	-
A01	5045159	5051140	A01p10220.1_BnaDAR	0	-
A01	5292953	5295912	A01p10680.1_BnaDAR	0	+
A01	5324444	5325929	A01p10730.1_BnaDAR	0	-
A01	5459519	5460484	A01p10900.1_BnaDAR	0	-
A01	5545102	5548648	A01p11060.1_BnaDAR	0	-
A01	5557914	5559051	A01p11070.1_BnaDAR	0	-
A01	5770171	5775245	A01p11410.1_BnaDAR	0	+
A01	6021963	6025968	A01p11890.1_BnaDAR	0	+
A01	6070547	6075151	A01p11970.1_BnaDAR	0	+
A01	6196103	6197725	A01p12210.1_BnaDAR	0	-
A01	6271066	6274437	A01p12330.1_BnaDAR	0	+
A01	6446241	6450032	A01p12700.1_BnaDAR	0	-
A01	6452899	6456305	A01p12710.1_BnaDAR	0	-
A01	6457853	6461147	A01p12720.1_BnaDAR	0	-
A01	6751145	6753543	A01p13300.1_BnaDAR	0	+
A01	6857552	6861238	A01p13480.1_BnaDAR	0	+
A01	7065094	7067512	A01p13950.1_BnaDAR	0	+
A01	7199030	7203449	A01p14140.1_BnaDAR	0	-
A01	7204990	7209910	A01p14150.1_BnaDAR	0	+
A01	7216844	7232632	A01p14180.1_BnaDAR	0	+
A01	7367636	7370218	A01p14410.1_BnaDAR	0	-
A01	7371672	7374225	A01p14420.1_BnaDAR	0	+
A01	7374523	7377878	A01p14430.1_BnaDAR	0	-
A01	7389408	7392070	A01p14460.1_BnaDAR	0	-
A01	7394312	7400985	A01p14470.1_BnaDAR	0	-
A01	7443211	7449974	A01p14560.1_BnaDAR	0	-
A01	7483819	7486627	A01p14640.1_BnaDAR	0	+
A01	7541434	7543963	A01p14750.1_BnaDAR	0	-
A01	7798722	7801025	A01p15080.1_BnaDAR	0	+
A01	7870836	7877807	A01p15250.1_BnaDAR	0	+
A01	7970585	7977298	A01p15360.1_BnaDAR	0	+
A01	8240020	8244492	A01p15920.1_BnaDAR	0	-
A01	9022170	9024894	A01p17350.1_BnaDAR	0	+
A01	9075955	9077770	A01p17450.1_BnaDAR	0	-
A01	9274422	9277770	A01p17790.1_BnaDAR	0	-
A01	9600825	9603759	A01p18420.1_BnaDAR	0	+
A01	9676592	9679618	A01p18480.1_BnaDAR	0	+
A01	9679769	9681901	A01p18490.1_BnaDAR	0	-
A01	10144497	10149014	A01p19360.1_BnaDAR	0	-
A01	11072056	11073869	A01p21020.1_BnaDAR	0	-
A01	11081234	11083591	A01p21040.1_BnaDAR	0	-
A01	11360962	11362119	A01p21520.1_BnaDAR	0	-
A01	11924819	11937386	A01p22320.1_BnaDAR	0	+
A01	12006877	12015790	A01p22420.1_BnaDAR	0	-
A01	12544197	12546789	A01p23080.1_BnaDAR	0	-
A01	12549901	12552493	A01p23090.1_BnaDAR	0	-
A01	12594403	12596983	A01p23140.1_BnaDAR	0	-
A01	12751459	12753969	A01p23290.1_BnaDAR	0	-
A01	12789660	12792342	A01p23370.1_BnaDAR	0	+
A01	12946284	12949800	A01p23660.1_BnaDAR	0	-
A01	13033764	13037033	A01p23770.1_BnaDAR	0	-
A01	13511626	13514237	A01p24240.1_BnaDAR	0	-
A01	13745353	13746193	A01p24580.1_BnaDAR	0	+
A01	15150569	15152078	A01p26070.1_BnaDAR	0	+
A01	15164888	15166088	A01p26090.1_BnaDAR	0	+
A01	15169539	15172119	A01p26100.1_BnaDAR	0	+
A01	15462043	15466378	A01p26350.1_BnaDAR	0	+
A01	15471995	15474500	A01p26370.1_BnaDAR	0	-
A01	18473243	18480088	A01p27410.1_BnaDAR	0	+
A01	18848692	18852964	A01p27820.1_BnaDAR	0	-
A01	19147067	19162027	A01p27980.1_BnaDAR	0	-
A01	19323508	19353714	A01p28210.1_BnaDAR	0	+
A01	19750766	19762374	A01p28750.1_BnaDAR	0	+
A01	19847165	19850063	A01p28850.1_BnaDAR	0	-
A01	20412830	20414832	A01p29400.1_BnaDAR	0	-
A01	20489419	20492140	A01p29520.1_BnaDAR	0	+
A01	20544763	20548214	A01p29610.1_BnaDAR	0	-
A01	20823233	20825180	A01p29910.1_BnaDAR	0	-
A01	20992382	20994556	A01p30110.1_BnaDAR	0	+
A01	21070455	21073392	A01p30180.1_BnaDAR	0	-
A01	21077075	21080030	A01p30190.1_BnaDAR	0	-
A01	21103578	21106578	A01p30230.1_BnaDAR	0	-
A01	21229431	21245748	A01p30360.1_BnaDAR	0	+
A01	22103886	22106839	A01p31290.1_BnaDAR	0	-
A01	22521340	22522731	A01p31680.1_BnaDAR	0	-
A01	22772205	22774092	A01p32010.1_BnaDAR	0	+
A01	23083061	23086496	A01p32410.1_BnaDAR	0	+
A01	24523418	24526131	A01p34580.1_BnaDAR	0	-
A01	24760367	24763370	A01p35010.1_BnaDAR	0	-
A01	25236511	25239699	A01p35640.1_BnaDAR	0	+
A01	25620720	25623940	A01p36360.1_BnaDAR	0	-
A01	25690187	25690748	A01p36520.1_BnaDAR	0	+
A01	25738609	25740833	A01p36550.1_BnaDAR	0	-
A01	25898924	25902981	A01p36810.1_BnaDAR	0	+
A01	25925915	25930440	A01p36850.1_BnaDAR	0	+
A01	25962487	25967031	A01p36880.1_BnaDAR	0	+
A01	25986809	25989075	A01p36930.1_BnaDAR	0	+
A01	26775187	26776596	A01p38380.1_BnaDAR	0	+
A01	27054073	27060180	A01p39000.1_BnaDAR	0	-
A01	27436765	27440766	A01p39340.1_BnaDAR	0	+
A01	28121753	28124899	A01p40450.1_BnaDAR	0	-
A01	32300038	32302690	A01p41050.1_BnaDAR	0	-
A01	32310185	32313904	A01p41090.1_BnaDAR	0	+
A01	32322113	32325783	A01p41120.1_BnaDAR	0	+
A01	32333132	32336844	A01p41170.1_BnaDAR	0	+
A01	32393762	32396556	A01p41320.1_BnaDAR	0	+
A01	32887236	32891233	A01p42200.1_BnaDAR	0	+
A02	1654721	1657802	A02p00420.1_BnaDAR	0	-
A02	2004168	2008208	A02p01270.1_BnaDAR	0	-
A02	2067098	2069377	A02p01420.1_BnaDAR	0	+
A02	2285448	2287197	A02p01830.1_BnaDAR	0	-
A02	2931293	2935696	A02p03430.1_BnaDAR	0	-
A02	3025416	3027541	A02p03660.1_BnaDAR	0	+
A02	3056296	3057103	A02p03700.1_BnaDAR	0	+
A02	3220342	3225198	A02p04180.1_BnaDAR	0	-
A02	3305657	3310273	A02p04390.1_BnaDAR	0	-
A02	3406349	3412992	A02p04570.1_BnaDAR	0	-
A02	3413619	3416508	A02p04580.1_BnaDAR	0	-
A02	3421263	3426830	A02p04590.1_BnaDAR	0	-
A02	3428828	3430815	A02p04610.1_BnaDAR	0	-
A02	3507344	3512046	A02p04850.1_BnaDAR	0	-
A02	3550474	3552285	A02p04950.1_BnaDAR	0	+
A02	3581196	3582192	A02p05020.1_BnaDAR	0	+
A02	3727102	3730818	A02p05300.1_BnaDAR	0	+
A02	3903955	3906021	A02p05500.1_BnaDAR	0	-
A02	4278820	4281163	A02p06430.1_BnaDAR	0	+
A02	5162650	5163571	A02p06530.1_BnaDAR	0	-
A02	5165712	5167371	A02p06540.1_BnaDAR	0	+
A02	5196281	5201923	A02p06610.1_BnaDAR	0	+
A02	5364580	5368986	A02p06960.1_BnaDAR	0	-
A02	5369540	5379653	A02p06970.1_BnaDAR	0	-
A02	5381002	5403772	A02p06980.1_BnaDAR	0	-
A02	5404627	5408104	A02p07000.1_BnaDAR	0	-
A02	5569731	5571819	A02p07370.1_BnaDAR	0	-
A02	5765259	5766576	A02p07750.1_BnaDAR	0	+
A02	5780913	5783184	A02p07830.1_BnaDAR	0	-
A02	5811691	5817548	A02p07910.1_BnaDAR	0	-
A02	6470792	6475363	A02p08890.1_BnaDAR	0	+
A02	6987522	6990161	A02p09860.1_BnaDAR	0	+
A02	7551654	7553592	A02p10720.1_BnaDAR	0	+
A02	7574148	7576965	A02p10770.1_BnaDAR	0	-
A02	7898067	7902315	A02p11240.1_BnaDAR	0	+
A02	7924287	7927350	A02p11290.1_BnaDAR	0	-
A02	8796260	8797511	A02p12680.1_BnaDAR	0	+
A02	9059715	9061929	A02p13180.1_BnaDAR	0	+
A02	9568137	9573883	A02p13800.1_BnaDAR	0	+
A02	9591387	9595128	A02p13810.1_BnaDAR	0	-
A02	9596523	9611304	A02p13820.1_BnaDAR	0	-
A02	9627575	9641813	A02p13860.1_BnaDAR	0	+
A02	10222650	10233262	A02p14760.1_BnaDAR	0	+
A02	10378765	10382093	A02p14950.1_BnaDAR	0	-
A02	10383984	10387248	A02p14960.1_BnaDAR	0	+
A02	10962014	10963562	A02p15770.1_BnaDAR	0	-
A02	11186866	11193588	A02p16080.1_BnaDAR	0	+
A02	11453896	11470520	A02p16450.1_BnaDAR	0	-
A02	11510438	11513388	A02p16530.1_BnaDAR	0	+
A02	11554593	11557139	A02p16600.1_BnaDAR	0	-
A02	11955562	11957968	A02p17350.1_BnaDAR	0	-
A02	12391724	12394958	A02p17930.1_BnaDAR	0	-
A02	12443908	12445972	A02p18020.1_BnaDAR	0	+
A02	12684792	12686508	A02p18360.1_BnaDAR	0	+
A02	13102976	13120391	A02p19140.1_BnaDAR	0	-
A02	13122047	13124679	A02p19160.1_BnaDAR	0	-
A02	13127583	13129218	A02p19170.1_BnaDAR	0	-
A02	13666680	13682573	A02p19940.1_BnaDAR	0	+
A02	13683974	13684796	A02p19950.1_BnaDAR	0	+
A02	14443340	14473219	A02p21050.1_BnaDAR	0	-
A02	14640685	14657488	A02p21200.1_BnaDAR	0	-
A02	15851098	15859186	A02p23030.1_BnaDAR	0	-
A02	15885804	15887895	A02p23090.1_BnaDAR	0	-
A02	16015780	16017848	A02p23290.1_BnaDAR	0	-
A02	16326849	16330422	A02p23920.1_BnaDAR	0	-
A02	16666616	16669205	A02p24340.1_BnaDAR	0	-
A02	17522090	17524635	A02p25290.1_BnaDAR	0	+
A02	17596412	17598917	A02p25370.1_BnaDAR	0	-
A02	17610332	17614180	A02p25390.1_BnaDAR	0	-
A02	17624743	17628290	A02p25400.1_BnaDAR	0	-
A02	17882004	17891268	A02p25690.1_BnaDAR	0	+
A02	19031173	19033135	A02p26750.1_BnaDAR	0	-
A02	21808403	21810419	A02p27460.1_BnaDAR	0	-
A02	22312730	22318278	A02p27710.1_BnaDAR	0	+
A02	22853612	22863483	A02p28310.1_BnaDAR	0	+
A02	23072912	23076717	A02p28540.1_BnaDAR	0	-
A02	23191167	23194266	A02p28710.1_BnaDAR	0	+
A02	23247568	23248491	A02p28770.1_BnaDAR	0	+
A02	23267880	23271021	A02p28800.1_BnaDAR	0	-
A02	23367297	23368277	A02p28900.1_BnaDAR	0	+
A02	23368706	23374213	A02p28910.1_BnaDAR	0	-
A02	23390483	23395964	A02p28920.1_BnaDAR	0	+
A02	23413549	23416860	A02p28930.1_BnaDAR	0	+
A02	23431014	23442083	A02p28950.1_BnaDAR	0	-
A02	23462908	23474672	A02p28980.1_BnaDAR	0	+
A02	23650323	23651454	A02p29240.1_BnaDAR	0	+
A02	23779796	23781104	A02p29360.1_BnaDAR	0	-
A02	23791829	23795007	A02p29370.1_BnaDAR	0	-
A02	24237331	24239978	A02p29860.1_BnaDAR	0	+
A02	24295751	24300237	A02p29940.1_BnaDAR	0	+
A02	24305410	24318990	A02p29960.1_BnaDAR	0	+
A02	24325415	24329641	A02p29980.1_BnaDAR	0	+
A02	24345593	24349840	A02p30000.1_BnaDAR	0	+
A02	24515354	24516850	A02p30240.1_BnaDAR	0	+
A02	24567155	24570137	A02p30290.1_BnaDAR	0	-
A02	24619648	24643767	A02p30390.1_BnaDAR	0	+
A02	24904606	24907411	A02p30700.1_BnaDAR	0	-
A02	25043816	25050352	A02p30810.1_BnaDAR	0	+
A02	25116248	25118724	A02p30920.1_BnaDAR	0	-
A02	25201867	25204546	A02p31040.1_BnaDAR	0	+
A02	25231186	25249304	A02p31050.1_BnaDAR	0	+
A02	26126205	26129185	A02p32370.1_BnaDAR	0	-
A02	26463210	26466033	A02p32710.1_BnaDAR	0	-
A02	26853697	26854760	A02p33340.1_BnaDAR	0	-
A02	26880032	26885167	A02p33370.1_BnaDAR	0	-
A02	26896018	26898994	A02p33390.1_BnaDAR	0	-
A02	27208655	27210211	A02p33860.1_BnaDAR	0	-
A02	27262748	27265748	A02p33950.1_BnaDAR	0	-
A02	27790197	27791961	A02p34680.1_BnaDAR	0	+
A02	28185658	28186407	A02p35270.1_BnaDAR	0	-
A02	28194227	28195696	A02p35300.1_BnaDAR	0	+
A02	28545985	28547791	A02p35940.1_BnaDAR	0	+
A02	28565412	28566963	A02p35990.1_BnaDAR	0	+
A02	28999484	29003040	A02p36840.1_BnaDAR	0	+
A02	29427876	29430255	A02p37410.1_BnaDAR	0	+
A02	29434849	29437071	A02p37420.1_BnaDAR	0	-
A02	29500553	29510133	A02p37540.1_BnaDAR	0	+
A02	29523246	29529521	A02p37590.1_BnaDAR	0	-
A02	29979712	29982492	A02p38310.1_BnaDAR	0	+
A02	30307502	30310978	A02p38850.1_BnaDAR	0	-
A02	30625405	30628947	A02p39530.1_BnaDAR	0	-
A02	30852378	30853786	A02p39890.1_BnaDAR	0	+
A02	30874615	30876186	A02p39950.1_BnaDAR	0	-
A02	31142797	31146440	A02p40340.1_BnaDAR	0	+
A02	31149373	31152639	A02p40360.1_BnaDAR	0	+
A02	31164696	31167844	A02p40420.1_BnaDAR	0	+
A02	31174411	31176926	A02p40440.1_BnaDAR	0	+
A02	31180264	31182031	A02p40450.1_BnaDAR	0	+
A02	31192403	31196053	A02p40490.1_BnaDAR	0	+
A02	31221711	31225360	A02p40560.1_BnaDAR	0	+
A02	31229652	31232403	A02p40580.1_BnaDAR	0	+
A02	31345773	31348484	A02p40800.1_BnaDAR	0	+
A02	32762251	32767853	A02p43450.1_BnaDAR	0	+
A02	33259088	33262637	A02p44310.1_BnaDAR	0	+
A02	33407691	33409445	A02p44550.1_BnaDAR	0	-
A03	4500	9389	A03p00020.1_BnaDAR	0	+
A03	10492	14974	A03p00030.1_BnaDAR	0	+
A03	95922	97989	A03p00250.1_BnaDAR	0	+
A03	98946	101028	A03p00260.1_BnaDAR	0	+
A03	400108	401653	A03p00970.1_BnaDAR	0	+
A03	416830	418978	A03p01030.1_BnaDAR	0	-
A03	790818	791966	A03p01910.1_BnaDAR	0	+
A03	1056918	1064140	A03p02620.1_BnaDAR	0	+
A03	1178336	1181697	A03p02910.1_BnaDAR	0	+
A03	1210707	1212024	A03p02940.1_BnaDAR	0	+
A03	1404702	1405541	A03p03440.1_BnaDAR	0	-
A03	1751761	1756926	A03p04300.1_BnaDAR	0	+
A03	1778174	1781575	A03p04370.1_BnaDAR	0	+
A03	2046465	2050480	A03p04920.1_BnaDAR	0	-
A03	2051656	2055590	A03p04930.1_BnaDAR	0	-
A03	2174698	2181864	A03p05220.1_BnaDAR	0	-
A03	2257525	2259514	A03p05420.1_BnaDAR	0	+
A03	2263030	2268482	A03p05450.1_BnaDAR	0	+
A03	2471062	2472489	A03p05910.1_BnaDAR	0	-
A03	2698113	2703570	A03p06480.1_BnaDAR	0	-
A03	2828403	2831056	A03p06850.1_BnaDAR	0	+
A03	2831710	2833435	A03p06860.1_BnaDAR	0	+
A03	3109911	3112508	A03p07500.1_BnaDAR	0	+
A03	3437353	3442511	A03p08360.1_BnaDAR	0	-
A03	3634002	3637487	A03p08770.1_BnaDAR	0	-
A03	3662191	3663034	A03p08850.1_BnaDAR	0	+
A03	3681661	3683535	A03p08900.1_BnaDAR	0	+
A03	3744514	3749890	A03p09050.1_BnaDAR	0	-
A03	4059016	4070331	A03p09800.1_BnaDAR	0	+
A03	4144293	4145641	A03p10010.1_BnaDAR	0	+
A03	4152037	4155963	A03p10030.1_BnaDAR	0	+
A03	4591170	4594282	A03p11030.1_BnaDAR	0	+
A03	4663452	4665468	A03p11230.1_BnaDAR	0	-
A03	4667774	4672346	A03p11250.1_BnaDAR	0	-
A03	4794324	4800444	A03p11560.1_BnaDAR	0	-
A03	4859421	4862744	A03p11730.1_BnaDAR	0	-
A03	5095303	5100951	A03p12320.1_BnaDAR	0	-
A03	5120237	5122559	A03p12380.1_BnaDAR	0	+
A03	5479263	5481249	A03p13250.1_BnaDAR	0	+
A03	5639745	5640634	A03p13430.1_BnaDAR	0	+
A03	5751481	5760346	A03p13680.1_BnaDAR	0	-
A03	6103200	6105485	A03p14550.1_BnaDAR	0	-
A03	6154471	6156368	A03p14670.1_BnaDAR	0	+
A03	6432500	6434418	A03p15200.1_BnaDAR	0	+
A03	6779256	6781339	A03p15890.1_BnaDAR	0	+
A03	6846876	6848709	A03p16030.1_BnaDAR	0	-
A03	7389594	7390878	A03p16970.1_BnaDAR	0	-
A03	7710757	7714458	A03p17710.1_BnaDAR	0	+
A03	7807199	7809137	A03p17930.1_BnaDAR	0	+
A03	8368242	8373407	A03p19110.1_BnaDAR	0	+
A03	8620542	8623697	A03p19600.1_BnaDAR	0	-
A03	8691021	8694011	A03p19760.1_BnaDAR	0	+
A03	8848016	8849888	A03p20080.1_BnaDAR	0	+
A03	8931529	8933247	A03p20190.1_BnaDAR	0	+
A03	9055035	9059758	A03p20410.1_BnaDAR	0	+
A03	9306535	9308566	A03p20820.1_BnaDAR	0	-
A03	9340899	9344488	A03p20890.1_BnaDAR	0	+
A03	9810893	9813188	A03p21890.1_BnaDAR	0	-
A03	9916149	9918609	A03p22080.1_BnaDAR	0	-
A03	9938837	9944507	A03p22160.1_BnaDAR	0	-
A03	10055436	10060610	A03p22370.1_BnaDAR	0	-
A03	10686779	10690315	A03p23670.1_BnaDAR	0	-
A03	10889929	10892160	A03p24120.1_BnaDAR	0	+
A03	11022397	11024365	A03p24400.1_BnaDAR	0	+
A03	11025253	11027185	A03p24410.1_BnaDAR	0	+
A03	11210180	11211760	A03p24820.1_BnaDAR	0	-
A03	11314946	11316722	A03p25040.1_BnaDAR	0	+
A03	11483864	11485928	A03p25410.1_BnaDAR	0	-
A03	11612791	11615014	A03p25770.1_BnaDAR	0	+
A03	11648243	11651551	A03p25840.1_BnaDAR	0	-
A03	11869427	11871160	A03p26300.1_BnaDAR	0	-
A03	12103435	12104226	A03p26740.1_BnaDAR	0	+
A03	12291388	12294887	A03p27070.1_BnaDAR	0	+
A03	12440226	12443214	A03p27390.1_BnaDAR	0	-
A03	12479926	12484290	A03p27470.1_BnaDAR	0	-
A03	12485743	12492294	A03p27480.1_BnaDAR	0	-
A03	12643919	12646919	A03p27770.1_BnaDAR	0	+
A03	12884763	12888265	A03p28250.1_BnaDAR	0	-
A03	13064048	13066376	A03p28660.1_BnaDAR	0	+
A03	13440784	13443188	A03p29370.1_BnaDAR	0	+
A03	13445303	13453275	A03p29380.1_BnaDAR	0	+
A03	13535474	13538279	A03p29520.1_BnaDAR	0	+
A03	13717784	13721088	A03p29910.1_BnaDAR	0	+
A03	13781037	13782243	A03p30030.1_BnaDAR	0	+
A03	13790112	13794489	A03p30050.1_BnaDAR	0	+
A03	13798248	13802058	A03p30060.1_BnaDAR	0	+
A03	13817780	13820484	A03p30070.1_BnaDAR	0	+
A03	13824768	13827294	A03p30080.1_BnaDAR	0	-
A03	13852237	13855069	A03p30110.1_BnaDAR	0	+
A03	13857253	13859968	A03p30120.1_BnaDAR	0	+
A03	13877254	13879922	A03p30140.1_BnaDAR	0	+
A03	14030206	14033921	A03p30460.1_BnaDAR	0	+
A03	14328437	14332524	A03p31060.1_BnaDAR	0	-
A03	14335793	14337821	A03p31070.1_BnaDAR	0	+
A03	14435620	14439001	A03p31300.1_BnaDAR	0	-
A03	14472619	14473056	A03p31380.1_BnaDAR	0	-
A03	14808218	14809556	A03p32050.1_BnaDAR	0	-
A03	14915020	14916279	A03p32230.1_BnaDAR	0	+
A03	15077310	15079963	A03p32710.1_BnaDAR	0	+
A03	15110895	15112041	A03p32790.1_BnaDAR	0	+
A03	15365580	15368567	A03p33400.1_BnaDAR	0	-
A03	15389586	15392332	A03p33470.1_BnaDAR	0	-
A03	15699812	15720410	A03p34260.1_BnaDAR	0	-
A03	15781638	15785832	A03p34430.1_BnaDAR	0	-
A03	15994553	15999234	A03p34820.1_BnaDAR	0	-
A03	16178699	16183165	A03p35300.1_BnaDAR	0	-
A03	16294898	16299414	A03p35620.1_BnaDAR	0	-
A03	16831975	16833928	A03p36870.1_BnaDAR	0	-
A03	17317025	17319576	A03p37930.1_BnaDAR	0	-
A03	17356758	17367044	A03p38030.1_BnaDAR	0	-
A03	17584437	17589461	A03p38470.1_BnaDAR	0	-
A03	17602281	17607339	A03p38510.1_BnaDAR	0	-
A03	17852837	17888552	A03p39000.1_BnaDAR	0	+
A03	18276875	18280968	A03p39810.1_BnaDAR	0	+
A03	18756387	18759503	A03p40850.1_BnaDAR	0	-
A03	19080491	19082117	A03p41550.1_BnaDAR	0	+
A03	19110487	19112671	A03p41630.1_BnaDAR	0	+
A03	19189478	19191753	A03p41770.1_BnaDAR	0	+
A03	19354023	19371662	A03p42080.1_BnaDAR	0	+
A03	19446326	19450614	A03p42210.1_BnaDAR	0	-
A03	19682855	19700051	A03p42630.1_BnaDAR	0	-
A03	19976947	19980292	A03p43160.1_BnaDAR	0	-
A03	20169036	20169639	A03p43490.1_BnaDAR	0	+
A03	20247151	20248499	A03p43640.1_BnaDAR	0	+
A03	20385076	20387238	A03p43870.1_BnaDAR	0	+
A03	20394316	20397970	A03p43910.1_BnaDAR	0	+
A03	20551373	20554844	A03p44210.1_BnaDAR	0	-
A03	20588108	20591382	A03p44240.1_BnaDAR	0	+
A03	21003593	21006473	A03p45060.1_BnaDAR	0	-
A03	21014066	21017033	A03p45100.1_BnaDAR	0	-
A03	21104311	21106629	A03p45280.1_BnaDAR	0	+
A03	21153860	21156685	A03p45380.1_BnaDAR	0	+
A03	21318033	21321125	A03p45710.1_BnaDAR	0	-
A03	21485470	21487753	A03p45990.1_BnaDAR	0	-
A03	21819707	21823599	A03p46600.1_BnaDAR	0	-
A03	22075551	22078850	A03p47080.1_BnaDAR	0	-
A03	22199387	22203529	A03p47360.1_BnaDAR	0	-
A03	22220878	22224760	A03p47430.1_BnaDAR	0	-
A03	22252961	22256022	A03p47480.1_BnaDAR	0	+
A03	22362846	22364781	A03p47710.1_BnaDAR	0	-
A03	22369316	22371437	A03p47720.1_BnaDAR	0	-
A03	22372397	22374832	A03p47730.1_BnaDAR	0	-
A03	22718405	22721099	A03p48330.1_BnaDAR	0	-
A03	23244769	23247115	A03p49390.1_BnaDAR	0	-
A03	23445666	23447571	A03p49870.1_BnaDAR	0	+
A03	24124196	24127827	A03p51160.1_BnaDAR	0	-
A03	24595177	24602183	A03p51900.1_BnaDAR	0	-
A03	24602581	24605971	A03p51910.1_BnaDAR	0	+
A03	24997121	25000450	A03p52390.1_BnaDAR	0	+
A03	25037813	25039450	A03p52480.1_BnaDAR	0	-
A03	25316681	25323039	A03p53080.1_BnaDAR	0	-
A03	25324526	25329349	A03p53100.1_BnaDAR	0	-
A03	25336475	25338931	A03p53140.1_BnaDAR	0	-
A03	25621750	25622803	A03p53690.1_BnaDAR	0	+
A03	25646619	25648493	A03p53740.1_BnaDAR	0	-
A03	25882117	25884757	A03p54070.1_BnaDAR	0	-
A03	25904588	25907061	A03p54110.1_BnaDAR	0	-
A03	25921269	25923854	A03p54140.1_BnaDAR	0	+
A03	25928426	25931002	A03p54160.1_BnaDAR	0	-
A03	25931806	25934809	A03p54170.1_BnaDAR	0	-
A03	25942016	25944580	A03p54190.1_BnaDAR	0	-
A03	25946315	25949237	A03p54200.1_BnaDAR	0	+
A03	25982214	25984926	A03p54290.1_BnaDAR	0	+
A03	26044458	26047850	A03p54450.1_BnaDAR	0	-
A03	26179372	26181956	A03p54620.1_BnaDAR	0	-
A03	26246103	26248918	A03p54700.1_BnaDAR	0	-
A03	26260460	26262465	A03p54720.1_BnaDAR	0	+
A03	26881437	26883264	A03p55960.1_BnaDAR	0	+
A03	27086267	27106571	A03p56260.1_BnaDAR	0	+
A03	27472124	27479972	A03p57050.1_BnaDAR	0	-
A03	27505476	27509436	A03p57150.1_BnaDAR	0	+
A03	27546771	27549651	A03p57210.1_BnaDAR	0	+
A03	28457564	28461550	A03p58770.1_BnaDAR	0	+
A03	29158117	29160918	A03p59930.1_BnaDAR	0	-
A03	29449045	29450359	A03p60480.1_BnaDAR	0	+
A03	29572160	29578912	A03p60640.1_BnaDAR	0	+
A03	29971330	29973829	A03p61330.1_BnaDAR	0	+
A03	29981935	29986514	A03p61360.1_BnaDAR	0	-
A03	30318772	30327668	A03p61920.1_BnaDAR	0	-
A03	30344404	30346953	A03p61980.1_BnaDAR	0	-
A03	30392638	30394447	A03p62110.1_BnaDAR	0	+
A03	32648824	32652156	A03p65730.1_BnaDAR	0	+
A03	35225912	35233599	A03p66820.1_BnaDAR	0	-
A03	35263580	35266678	A03p66830.1_BnaDAR	0	-
A03	35588991	35592041	A03p67070.1_BnaDAR	0	+
A04	41724	47341	A04p00130.1_BnaDAR	0	-
A04	781979	784572	A04p01300.1_BnaDAR	0	-
A04	945823	947479	A04p01550.1_BnaDAR	0	-
A04	956990	958331	A04p01590.1_BnaDAR	0	-
A04	1202641	1205906	A04p02000.1_BnaDAR	0	+
A04	1251695	1253603	A04p02090.1_BnaDAR	0	-
A04	1330753	1332129	A04p02230.1_BnaDAR	0	+
A04	1412521	1428549	A04p02370.1_BnaDAR	0	-
A04	2412939	2415241	A04p04020.1_BnaDAR	0	+
A04	2425884	2428101	A04p04070.1_BnaDAR	0	+
A04	2669930	2671976	A04p04400.1_BnaDAR	0	+
A04	2909385	2911746	A04p04760.1_BnaDAR	0	+
A04	3070920	3078405	A04p04900.1_BnaDAR	0	-
A04	3767734	3769491	A04p06040.1_BnaDAR	0	-
A04	3793327	3804771	A04p06070.1_BnaDAR	0	-
A04	3884130	3887157	A04p06180.1_BnaDAR	0	+
A04	4823025	4826537	A04p07450.1_BnaDAR	0	+
A04	5053115	5054861	A04p07840.1_BnaDAR	0	-
A04	5550792	5552806	A04p08300.1_BnaDAR	0	-
A04	5556304	5557135	A04p08310.1_BnaDAR	0	-
A04	5640872	5643458	A04p08350.1_BnaDAR	0	+
A04	5646855	5649462	A04p08370.1_BnaDAR	0	+
A04	5885887	5888964	A04p08660.1_BnaDAR	0	+
A04	6502369	6504858	A04p09200.1_BnaDAR	0	+
A04	8137311	8143628	A04p10070.1_BnaDAR	0	+
A04	9055978	9068799	A04p11220.1_BnaDAR	0	+
A04	9293591	9296013	A04p11490.1_BnaDAR	0	+
A04	9588397	9591130	A04p11830.1_BnaDAR	0	+
A04	9596842	9599341	A04p11840.1_BnaDAR	0	+
A04	10235194	10239608	A04p12610.1_BnaDAR	0	-
A04	10564634	10565720	A04p13170.1_BnaDAR	0	+
A04	11048022	11051014	A04p13880.1_BnaDAR	0	+
A04	11530386	11534339	A04p14570.1_BnaDAR	0	+
A04	11555404	11562954	A04p14590.1_BnaDAR	0	+
A04	11565747	11571934	A04p14620.1_BnaDAR	0	+
A04	11588684	11592182	A04p14660.1_BnaDAR	0	-
A04	11614499	11616952	A04p14700.1_BnaDAR	0	+
A04	11755516	11759453	A04p14910.1_BnaDAR	0	+
A04	11989469	11991980	A04p15340.1_BnaDAR	0	+
A04	12004664	12006665	A04p15350.1_BnaDAR	0	+
A04	12530332	12533019	A04p16190.1_BnaDAR	0	-
A04	13663610	13666144	A04p17780.1_BnaDAR	0	+
A04	13715345	13717811	A04p17840.1_BnaDAR	0	-
A04	13775782	13778497	A04p17890.1_BnaDAR	0	-
A04	13962512	13964441	A04p18120.1_BnaDAR	0	-
A04	14048157	14050881	A04p18310.1_BnaDAR	0	-
A04	14085792	14089228	A04p18370.1_BnaDAR	0	-
A04	14160703	14163259	A04p18470.1_BnaDAR	0	-
A04	14186519	14188342	A04p18480.1_BnaDAR	0	+
A04	14292688	14304438	A04p18670.1_BnaDAR	0	-
A04	14609885	14612939	A04p19220.1_BnaDAR	0	-
A04	14614587	14618238	A04p19230.1_BnaDAR	0	-
A04	14705892	14709579	A04p19450.1_BnaDAR	0	+
A04	14739090	14741479	A04p19480.1_BnaDAR	0	-
A04	14755287	14758017	A04p19510.1_BnaDAR	0	-
A04	14804175	14806936	A04p19590.1_BnaDAR	0	-
A04	14862848	14866990	A04p19700.1_BnaDAR	0	+
A04	14895167	14898262	A04p19740.1_BnaDAR	0	-
A04	14953641	14963194	A04p19870.1_BnaDAR	0	-
A04	15056936	15059799	A04p20070.1_BnaDAR	0	-
A04	15274770	15283764	A04p20460.1_BnaDAR	0	+
A04	15890337	15892698	A04p21470.1_BnaDAR	0	-
A04	16011391	16014705	A04p21620.1_BnaDAR	0	-
A04	16289111	16299271	A04p21980.1_BnaDAR	0	+
A04	16896042	16897134	A04p23100.1_BnaDAR	0	+
A04	17616443	17623906	A04p24500.1_BnaDAR	0	+
A04	17637243	17637741	A04p24540.1_BnaDAR	0	-
A04	17650375	17652292	A04p24580.1_BnaDAR	0	+
A04	17664047	17665964	A04p24590.1_BnaDAR	0	+
A04	17889984	17892606	A04p25020.1_BnaDAR	0	+
A04	17912708	17915024	A04p25060.1_BnaDAR	0	+
A04	17931791	17947577	A04p25110.1_BnaDAR	0	-
A04	18002572	18005314	A04p25220.1_BnaDAR	0	-
A04	18149676	18153420	A04p25470.1_BnaDAR	0	-
A04	18209999	18212333	A04p25610.1_BnaDAR	0	+
A04	18308834	18310832	A04p25840.1_BnaDAR	0	-
A04	18445360	18446755	A04p26180.1_BnaDAR	0	+
A04	18454000	18455506	A04p26210.1_BnaDAR	0	-
A04	18952143	18955191	A04p27040.1_BnaDAR	0	-
A04	19040112	19042580	A04p27200.1_BnaDAR	0	-
A04	19659927	19663241	A04p28350.1_BnaDAR	0	+
A04	20381203	20385136	A04p29880.1_BnaDAR	0	+
A04	20394589	20397241	A04p29900.1_BnaDAR	0	+
A04	21011238	21012333	A04p31270.1_BnaDAR	0	-
A04	21277490	21280239	A04p31790.1_BnaDAR	0	+
A04	21326459	21328742	A04p31880.1_BnaDAR	0	-
A04	21410723	21413291	A04p32120.1_BnaDAR	0	-
A04	21638514	21640880	A04p32670.1_BnaDAR	0	+
A04	21709233	21713592	A04p32870.1_BnaDAR	0	+
A04	21750217	21752200	A04p33000.1_BnaDAR	0	+
A04	21921484	21923394	A04p33410.1_BnaDAR	0	-
A04	22118493	22122279	A04p33530.1_BnaDAR	0	-
A04	22174867	22177458	A04p33620.1_BnaDAR	0	-
A04	22187612	22189916	A04p33650.1_BnaDAR	0	+
A04	22227270	22230008	A04p33760.1_BnaDAR	0	+
A04	22347966	22350138	A04p33920.1_BnaDAR	0	+
A04	22604142	22605834	A04p34370.1_BnaDAR	0	-
A04	22606396	22607860	A04p34380.1_BnaDAR	0	-
A05	1410659	1413409	A05p02560.1_BnaDAR	0	+
A05	1722587	1723952	A05p03230.1_BnaDAR	0	+
A05	1810516	1812476	A05p03470.1_BnaDAR	0	-
A05	1945944	1948202	A05p03680.1_BnaDAR	0	+
A05	1966409	1968398	A05p03710.1_BnaDAR	0	+
A05	2058728	2060600	A05p03920.1_BnaDAR	0	+
A05	2083596	2086384	A05p04010.1_BnaDAR	0	+
A05	2426843	2429018	A05p04760.1_BnaDAR	0	-
A05	2691374	2693993	A05p05370.1_BnaDAR	0	+
A05	3408336	3414672	A05p06900.1_BnaDAR	0	+
A05	4130684	4132706	A05p08260.1_BnaDAR	0	+
A05	4388603	4392914	A05p08770.1_BnaDAR	0	-
A05	4427822	4432503	A05p08820.1_BnaDAR	0	-
A05	4740639	4748545	A05p09390.1_BnaDAR	0	+
A05	4751336	4757483	A05p09410.1_BnaDAR	0	+
A05	4766741	4773244	A05p09430.1_BnaDAR	0	+
A05	4796273	4806391	A05p09480.1_BnaDAR	0	+
A05	5147770	5151082	A05p10070.1_BnaDAR	0	+
A05	5766292	5768831	A05p11280.1_BnaDAR	0	+
A05	5808197	5810941	A05p11360.1_BnaDAR	0	+
A05	5849050	5850511	A05p11470.1_BnaDAR	0	+
A05	5860011	5861478	A05p11500.1_BnaDAR	0	+
A05	6165415	6168082	A05p12240.1_BnaDAR	0	+
A05	6303624	6306950	A05p12480.1_BnaDAR	0	+
A05	6336767	6342725	A05p12540.1_BnaDAR	0	-
A05	6344954	6348481	A05p12560.1_BnaDAR	0	-
A05	6368395	6371023	A05p12610.1_BnaDAR	0	+
A05	7107366	7108473	A05p13860.1_BnaDAR	0	+
A05	7568917	7570758	A05p14700.1_BnaDAR	0	-
A05	7696490	7698437	A05p14940.1_BnaDAR	0	-
A05	7760414	7772543	A05p15050.1_BnaDAR	0	-
A05	7780215	7784127	A05p15060.1_BnaDAR	0	+
A05	7830201	7831533	A05p15130.1_BnaDAR	0	+
A05	8172272	8174291	A05p15540.1_BnaDAR	0	+
A05	8450759	8452631	A05p16110.1_BnaDAR	0	+
A05	8798186	8799009	A05p16490.1_BnaDAR	0	+
A05	9123955	9127070	A05p16850.1_BnaDAR	0	-
A05	10089635	10095818	A05p18250.1_BnaDAR	0	-
A05	10493982	10496144	A05p18830.1_BnaDAR	0	-
A05	10848655	10853243	A05p19280.1_BnaDAR	0	+
A05	10888670	10892496	A05p19290.1_BnaDAR	0	+
A05	10894492	10898542	A05p19300.1_BnaDAR	0	+
A05	10906269	10910311	A05p19310.1_BnaDAR	0	+
A05	10919971	10923790	A05p19320.1_BnaDAR	0	+
A05	10924111	10928426	A05p19330.1_BnaDAR	0	-
A05	10947027	10952594	A05p19350.1_BnaDAR	0	+
A05	10968165	10968531	A05p19390.1_BnaDAR	0	-
A05	11617395	11619835	A05p20050.1_BnaDAR	0	-
A05	27323529	27326687	A05p23510.1_BnaDAR	0	-
A05	27586901	27601921	A05p23740.1_BnaDAR	0	+
A05	27999741	28003122	A05p24050.1_BnaDAR	0	+
A05	29456080	29458553	A05p25310.1_BnaDAR	0	-
A05	29701847	29705188	A05p25600.1_BnaDAR	0	+
A05	30942133	30945139	A05p27110.1_BnaDAR	0	+
A05	31102891	31107041	A05p27260.1_BnaDAR	0	+
A05	31857825	31864641	A05p28330.1_BnaDAR	0	-
A05	31926175	31930672	A05p28420.1_BnaDAR	0	-
A05	31943290	31948337	A05p28440.1_BnaDAR	0	-
A05	32095490	32096846	A05p28740.1_BnaDAR	0	-
A05	33234979	33238110	A05p30190.1_BnaDAR	0	-
A05	33307927	33310481	A05p30300.1_BnaDAR	0	+
A05	33580485	33583431	A05p30790.1_BnaDAR	0	+
A05	34036364	34038022	A05p31620.1_BnaDAR	0	-
A05	34230790	34232938	A05p31970.1_BnaDAR	0	-
A05	34409322	34411070	A05p32360.1_BnaDAR	0	+
A05	34941012	34944794	A05p33230.1_BnaDAR	0	+
A05	35032258	35035449	A05p33440.1_BnaDAR	0	-
A05	35572291	35584823	A05p34480.1_BnaDAR	0	+
A05	35628633	35639875	A05p34570.1_BnaDAR	0	-
A05	35675349	35682678	A05p34640.1_BnaDAR	0	-
A05	35687125	35695382	A05p34650.1_BnaDAR	0	-
A05	35797576	35800705	A05p34900.1_BnaDAR	0	-
A05	35802284	35806487	A05p34910.1_BnaDAR	0	+
A05	35887806	35891972	A05p35060.1_BnaDAR	0	+
A05	36144605	36149730	A05p35540.1_BnaDAR	0	+
A05	36409672	36412939	A05p36150.1_BnaDAR	0	-
A05	36563910	36567170	A05p36460.1_BnaDAR	0	-
A05	36582958	36585385	A05p36500.1_BnaDAR	0	+
A05	37152876	37158770	A05p37770.1_BnaDAR	0	-
A05	37344710	37346560	A05p38230.1_BnaDAR	0	+
A05	37889235	37891527	A05p39330.1_BnaDAR	0	+
A05	38253456	38260192	A05p40090.1_BnaDAR	0	-
A05	38327277	38330731	A05p40260.1_BnaDAR	0	+
A05	38589172	38593637	A05p40780.1_BnaDAR	0	-
A05	38873099	38879446	A05p41140.1_BnaDAR	0	-
A05	40248555	40257728	A05p43070.1_BnaDAR	0	-
A05	40270483	40276495	A05p43110.1_BnaDAR	0	+
A05	40298469	40305682	A05p43200.1_BnaDAR	0	+
A05	40514955	40515381	A05p43360.1_BnaDAR	0	+
A05	40683028	40685906	A05p43630.1_BnaDAR	0	+
A05	41222529	41224589	A05p44220.1_BnaDAR	0	-
A05	41785360	41792110	A05p44860.1_BnaDAR	0	+
A06	208077	211439	A06p00180.1_BnaDAR	0	-
A06	626070	629280	A06p00810.1_BnaDAR	0	-
A06	819989	821515	A06p01020.1_BnaDAR	0	+
A06	1075684	1076378	A06p01430.1_BnaDAR	0	+
A06	1185294	1186518	A06p01700.1_BnaDAR	0	-
A06	1481956	1485029	A06p02170.1_BnaDAR	0	+
A06	1487473	1495572	A06p02180.1_BnaDAR	0	+
A06	1498932	1502753	A06p02190.1_BnaDAR	0	+
A06	1503954	1508390	A06p02200.1_BnaDAR	0	+
A06	1509750	1515187	A06p02210.1_BnaDAR	0	+
A06	1532482	1535035	A06p02250.1_BnaDAR	0	+
A06	1561388	1568678	A06p02300.1_BnaDAR	0	+
A06	1913958	1915758	A06p02990.1_BnaDAR	0	-
A06	1951821	1956915	A06p03060.1_BnaDAR	0	-
A06	2086473	2089360	A06p03310.1_BnaDAR	0	+
A06	2092271	2094791	A06p03330.1_BnaDAR	0	+
A06	2226461	2227136	A06p03620.1_BnaDAR	0	-
A06	2278455	2281922	A06p03740.1_BnaDAR	0	-
A06	2421021	2424208	A06p03930.1_BnaDAR	0	+
A06	3072353	3079273	A06p04810.1_BnaDAR	0	-
A06	3487578	3489953	A06p05720.1_BnaDAR	0	-
A06	3666437	3668183	A06p06160.1_BnaDAR	0	-
A06	3738851	3739839	A06p06350.1_BnaDAR	0	+
A06	3864671	3873292	A06p06670.1_BnaDAR	0	+
A06	4133375	4136639	A06p07280.1_BnaDAR	0	+
A06	4175672	4178734	A06p07440.1_BnaDAR	0	-
A06	4260108	4262164	A06p07630.1_BnaDAR	0	+
A06	4358552	4362587	A06p07850.1_BnaDAR	0	+
A06	4368563	4378043	A06p07870.1_BnaDAR	0	+
A06	4427789	4430780	A06p07950.1_BnaDAR	0	+
A06	4431016	4434895	A06p07960.1_BnaDAR	0	+
A06	4445031	4447947	A06p07980.1_BnaDAR	0	-
A06	4541180	4546021	A06p08190.1_BnaDAR	0	-
A06	5023345	5026088	A06p09170.1_BnaDAR	0	-
A06	5095130	5097813	A06p09290.1_BnaDAR	0	+
A06	5099793	5104347	A06p09300.1_BnaDAR	0	+
A06	5285271	5289073	A06p09530.1_BnaDAR	0	+
A06	5313920	5325217	A06p09620.1_BnaDAR	0	-
A06	5905907	5908405	A06p10420.1_BnaDAR	0	+
A06	6775809	6779386	A06p11940.1_BnaDAR	0	+
A06	6846631	6848339	A06p12120.1_BnaDAR	0	-
A06	7129422	7131425	A06p12840.1_BnaDAR	0	+
A06	7275955	7279798	A06p13220.1_BnaDAR	0	+
A06	7375504	7378442	A06p13470.1_BnaDAR	0	-
A06	7385528	7387163	A06p13500.1_BnaDAR	0	+
A06	7436968	7450393	A06p13620.1_BnaDAR	0	+
A06	7608452	7610843	A06p14010.1_BnaDAR	0	+
A06	7637791	7640329	A06p14050.1_BnaDAR	0	+
A06	7657445	7660106	A06p14090.1_BnaDAR	0	+
A06	7675617	7677858	A06p14100.1_BnaDAR	0	+
A06	7682980	7697485	A06p14120.1_BnaDAR	0	-
A06	7726025	7730638	A06p14190.1_BnaDAR	0	+
A06	7814206	7817901	A06p14440.1_BnaDAR	0	+
A06	7966304	7968377	A06p14730.1_BnaDAR	0	-
A06	7970104	7973860	A06p14740.1_BnaDAR	0	-
A06	8252321	8254778	A06p15250.1_BnaDAR	0	+
A06	8428577	8432121	A06p15560.1_BnaDAR	0	-
A06	8433049	8436163	A06p15570.1_BnaDAR	0	-
A06	9438257	9440504	A06p17120.1_BnaDAR	0	+
A06	9512449	9515206	A06p17250.1_BnaDAR	0	+
A06	9516685	9519069	A06p17260.1_BnaDAR	0	+
A06	9519783	9522387	A06p17270.1_BnaDAR	0	+
A06	9884882	9886486	A06p17930.1_BnaDAR	0	+
A06	10415702	10417448	A06p18750.1_BnaDAR	0	+
A06	10554439	10557546	A06p18950.1_BnaDAR	0	-
A06	11333631	11336757	A06p20020.1_BnaDAR	0	-
A06	11351455	11366761	A06p20050.1_BnaDAR	0	+
A06	11472143	11478756	A06p20190.1_BnaDAR	0	-
A06	11605017	11608179	A06p20420.1_BnaDAR	0	+
A06	11887854	11890356	A06p20940.1_BnaDAR	0	-
A06	12220404	12222432	A06p21380.1_BnaDAR	0	+
A06	12224427	12226521	A06p21400.1_BnaDAR	0	+
A06	12227308	12229372	A06p21410.1_BnaDAR	0	+
A06	12234705	12236742	A06p21440.1_BnaDAR	0	+
A06	12858365	12861518	A06p22000.1_BnaDAR	0	+
A06	13717810	13719846	A06p22670.1_BnaDAR	0	-
A06	15027452	15029564	A06p23120.1_BnaDAR	0	+
A06	32050195	32052217	A06p26910.1_BnaDAR	0	-
A06	32174004	32175893	A06p26970.1_BnaDAR	0	+
A06	32835709	32837342	A06p27560.1_BnaDAR	0	+
A06	33535047	33539196	A06p28390.1_BnaDAR	0	-
A06	33975009	33980357	A06p28950.1_BnaDAR	0	+
A06	34089046	34096645	A06p29110.1_BnaDAR	0	+
A06	34326032	34328814	A06p29500.1_BnaDAR	0	+
A06	34864707	34867368	A06p30310.1_BnaDAR	0	+
A06	35369433	35373274	A06p31320.1_BnaDAR	0	-
A06	35487758	35492717	A06p31540.1_BnaDAR	0	+
A06	35555479	35559448	A06p31730.1_BnaDAR	0	+
A06	35779416	35786228	A06p32090.1_BnaDAR	0	-
A06	36033500	36035504	A06p32430.1_BnaDAR	0	-
A06	36155776	36158861	A06p32580.1_BnaDAR	0	+
A06	36934283	36937454	A06p33930.1_BnaDAR	0	-
A06	37239505	37244368	A06p34540.1_BnaDAR	0	-
A06	37379475	37381965	A06p34790.1_BnaDAR	0	+
A06	37427961	37431148	A06p34870.1_BnaDAR	0	-
A06	37585242	37588293	A06p35180.1_BnaDAR	0	+
A06	37999526	38000900	A06p35870.1_BnaDAR	0	-
A06	38025614	38027196	A06p35890.1_BnaDAR	0	+
A06	38027906	38029464	A06p35900.1_BnaDAR	0	-
A06	38389289	38392385	A06p36480.1_BnaDAR	0	+
A06	38395680	38396727	A06p36490.1_BnaDAR	0	+
A06	38429595	38433973	A06p36590.1_BnaDAR	0	+
A06	38479890	38482326	A06p36710.1_BnaDAR	0	-
A06	39266184	39269287	A06p38040.1_BnaDAR	0	-
A06	39616919	39628585	A06p38760.1_BnaDAR	0	-
A06	39634516	39635641	A06p38780.1_BnaDAR	0	-
A06	39643043	39645936	A06p38800.1_BnaDAR	0	-
A06	39703643	39707555	A06p38940.1_BnaDAR	0	+
A06	39826622	39828899	A06p39210.1_BnaDAR	0	+
A06	40013551	40019698	A06p39610.1_BnaDAR	0	+
A06	40531488	40532994	A06p40470.1_BnaDAR	0	+
A06	40534460	40536161	A06p40480.1_BnaDAR	0	-
A06	40549621	40551406	A06p40530.1_BnaDAR	0	-
A06	40594921	40600238	A06p40610.1_BnaDAR	0	+
A06	40638406	40641597	A06p40690.1_BnaDAR	0	-
A06	40796010	40797272	A06p41020.1_BnaDAR	0	-
A06	40969923	40982442	A06p41360.1_BnaDAR	0	+
A06	41012986	41015023	A06p41430.1_BnaDAR	0	-
A06	41143079	41144703	A06p41800.1_BnaDAR	0	-
A06	41276621	41278420	A06p42110.1_BnaDAR	0	+
A06	41644511	41647113	A06p42660.1_BnaDAR	0	+
A06	41694392	41698168	A06p42740.1_BnaDAR	0	+
A06	42336587	42339286	A06p43490.1_BnaDAR	0	+
A06	42547601	42551006	A06p43900.1_BnaDAR	0	-
A06	42650101	42652862	A06p44020.1_BnaDAR	0	+
A06	42704827	42707756	A06p44140.1_BnaDAR	0	-
A06	42960054	42962480	A06p44560.1_BnaDAR	0	+
A06	43224131	43225682	A06p45230.1_BnaDAR	0	+
A06	43567277	43574252	A06p45900.1_BnaDAR	0	-
A06	43719947	43720961	A06p46210.1_BnaDAR	0	+
A06	43738386	43740079	A06p46280.1_BnaDAR	0	-
A06	43759338	43762423	A06p46320.1_BnaDAR	0	+
A06	43771205	43783835	A06p46340.1_BnaDAR	0	-
A06	43789518	43792614	A06p46350.1_BnaDAR	0	+
A06	43804965	43807607	A06p46370.1_BnaDAR	0	+
A06	43808760	43809965	A06p46380.1_BnaDAR	0	-
A06	43970946	43975687	A06p46740.1_BnaDAR	0	-
A06	43997983	43998397	A06p46790.1_BnaDAR	0	+
A06	44099817	44103619	A06p47000.1_BnaDAR	0	+
A06	44667238	44672535	A06p47940.1_BnaDAR	0	-
A06	44723839	44726226	A06p48100.1_BnaDAR	0	+
A06	44933440	44937025	A06p48520.1_BnaDAR	0	-
A06	44975480	44978344	A06p48580.1_BnaDAR	0	-
A06	45003544	45006277	A06p48690.1_BnaDAR	0	+
A06	45081682	45084413	A06p48890.1_BnaDAR	0	-
A07	222602	225838	A07p00410.1_BnaDAR	0	+
A07	891178	906640	A07p01290.1_BnaDAR	0	-
A07	1018385	1021156	A07p01400.1_BnaDAR	0	+
A07	1023664	1026334	A07p01410.1_BnaDAR	0	-
A07	1729794	1732261	A07p02260.1_BnaDAR	0	+
A07	2454855	2457874	A07p03250.1_BnaDAR	0	-
A07	2557830	2559114	A07p03410.1_BnaDAR	0	+
A07	2648614	2650621	A07p03560.1_BnaDAR	0	-
A07	3240613	3242276	A07p04250.1_BnaDAR	0	+
A07	3312725	3315827	A07p04360.1_BnaDAR	0	+
A07	3483106	3486439	A07p04650.1_BnaDAR	0	+
A07	3512226	3513926	A07p04680.1_BnaDAR	0	-
A07	3538923	3540622	A07p04690.1_BnaDAR	0	-
A07	3577881	3579578	A07p04710.1_BnaDAR	0	-
A07	4480699	4482931	A07p05490.1_BnaDAR	0	+
A07	5569076	5572170	A07p05970.1_BnaDAR	0	-
A07	7218657	7220759	A07p06180.1_BnaDAR	0	+
A07	8802873	8805525	A07p07770.1_BnaDAR	0	-
A07	9385635	9389258	A07p08460.1_BnaDAR	0	+
A07	9521162	9523982	A07p08630.1_BnaDAR	0	-
A07	10669457	10672206	A07p10020.1_BnaDAR	0	-
A07	10894095	10901183	A07p10210.1_BnaDAR	0	-
A07	10919058	10937798	A07p10250.1_BnaDAR	0	+
A07	10944782	10969482	A07p10270.1_BnaDAR	0	+
A07	10995613	11004632	A07p10300.1_BnaDAR	0	+
A07	11015135	11031279	A07p10310.1_BnaDAR	0	+
A07	11057803	11066694	A07p10360.1_BnaDAR	0	+
A07	11351805	11353520	A07p10890.1_BnaDAR	0	-
A07	11571142	11574335	A07p11200.1_BnaDAR	0	-
A07	12199294	12202050	A07p12390.1_BnaDAR	0	+
A07	12309184	12311282	A07p12570.1_BnaDAR	0	-
A07	12369499	12375098	A07p12680.1_BnaDAR	0	-
A07	12608162	12610581	A07p13150.1_BnaDAR	0	-
A07	13348463	13350309	A07p14210.1_BnaDAR	0	+
A07	13997801	14000215	A07p15220.1_BnaDAR	0	-
A07	14002689	14005108	A07p15230.1_BnaDAR	0	-
A07	14190246	14191596	A07p15550.1_BnaDAR	0	+
A07	14610415	14615781	A07p16380.1_BnaDAR	0	+
A07	14628916	14633264	A07p16400.1_BnaDAR	0	-
A07	14796205	14800656	A07p16680.1_BnaDAR	0	+
A07	14833643	14836306	A07p16770.1_BnaDAR	0	+
A07	14958862	14962497	A07p16990.1_BnaDAR	0	+
A07	14963928	14966870	A07p17000.1_BnaDAR	0	+
A07	15033895	15036428	A07p17140.1_BnaDAR	0	-
A07	15444151	15446909	A07p17850.1_BnaDAR	0	+
A07	15528542	15531735	A07p17970.1_BnaDAR	0	+
A07	15599580	15600855	A07p18130.1_BnaDAR	0	-
A07	15972016	15974292	A07p18780.1_BnaDAR	0	+
A07	16492777	16496536	A07p19430.1_BnaDAR	0	+
A07	16586226	16588227	A07p19630.1_BnaDAR	0	-
A07	16594394	16596364	A07p19660.1_BnaDAR	0	-
A07	16659605	16676160	A07p19780.1_BnaDAR	0	+
A07	16716952	16719121	A07p19880.1_BnaDAR	0	+
A07	16923314	16927602	A07p20240.1_BnaDAR	0	+
A07	17162746	17165719	A07p20700.1_BnaDAR	0	+
A07	17222731	17232275	A07p20820.1_BnaDAR	0	-
A07	17239707	17243736	A07p20850.1_BnaDAR	0	-
A07	17582312	17586133	A07p21470.1_BnaDAR	0	+
A07	18057490	18059542	A07p22520.1_BnaDAR	0	-
A07	18157741	18160151	A07p22740.1_BnaDAR	0	-
A07	18337845	18340449	A07p23110.1_BnaDAR	0	+
A07	18737507	18739623	A07p23820.1_BnaDAR	0	-
A07	18846640	18851989	A07p24040.1_BnaDAR	0	-
A07	18945226	18946663	A07p24280.1_BnaDAR	0	+
A07	19051171	19053253	A07p24490.1_BnaDAR	0	+
A07	19164570	19166204	A07p24770.1_BnaDAR	0	+
A07	19306328	19308727	A07p25090.1_BnaDAR	0	+
A07	19371910	19373778	A07p25180.1_BnaDAR	0	+
A07	19403602	19406798	A07p25280.1_BnaDAR	0	+
A07	19489714	19492656	A07p25480.1_BnaDAR	0	-
A07	19674731	19684950	A07p25850.1_BnaDAR	0	-
A07	19691688	19696520	A07p25880.1_BnaDAR	0	-
A07	19890565	19900234	A07p26350.1_BnaDAR	0	-
A07	19981949	19983443	A07p26510.1_BnaDAR	0	-
A07	20200582	20203223	A07p27010.1_BnaDAR	0	+
A07	20374398	20377280	A07p27420.1_BnaDAR	0	+
A07	20440706	20443118	A07p27620.1_BnaDAR	0	+
A07	21415831	21431423	A07p29500.1_BnaDAR	0	+
A07	21426292	21426871	A07p29520.1_BnaDAR	0	+
A07	21646085	21649986	A07p29980.1_BnaDAR	0	-
A07	21673905	21680669	A07p30030.1_BnaDAR	0	-
A07	21685462	21687195	A07p30040.1_BnaDAR	0	-
A07	21697704	21699225	A07p30070.1_BnaDAR	0	-
A07	21699871	21710558	A07p30080.1_BnaDAR	0	+
A07	21767610	21769813	A07p30220.1_BnaDAR	0	-
A07	21814990	21818056	A07p30320.1_BnaDAR	0	-
A07	21944914	21947955	A07p30570.1_BnaDAR	0	-
A07	22036178	22042763	A07p30740.1_BnaDAR	0	-
A07	22050637	22057289	A07p30770.1_BnaDAR	0	+
A07	22304477	22306346	A07p31300.1_BnaDAR	0	-
A07	22480549	22483758	A07p31600.1_BnaDAR	0	-
A07	22668347	22670860	A07p31860.1_BnaDAR	0	-
A07	22992427	22996295	A07p32360.1_BnaDAR	0	+
A07	23259972	23263740	A07p32860.1_BnaDAR	0	-
A07	23311696	23326991	A07p32980.1_BnaDAR	0	+
A07	23388024	23391409	A07p33150.1_BnaDAR	0	+
A07	23600781	23604632	A07p33560.1_BnaDAR	0	-
A07	23652785	23655368	A07p33630.1_BnaDAR	0	-
A07	23661813	23666479	A07p33660.1_BnaDAR	0	-
A07	23666887	23672522	A07p33670.1_BnaDAR	0	+
A07	23674583	23684512	A07p33680.1_BnaDAR	0	+
A07	23690118	23693087	A07p33700.1_BnaDAR	0	+
A07	23695843	23702365	A07p33720.1_BnaDAR	0	-
A07	23874475	23877228	A07p34030.1_BnaDAR	0	-
A07	23955372	23959375	A07p34260.1_BnaDAR	0	-
A07	24370040	24374160	A07p35100.1_BnaDAR	0	+
A07	25193976	25195779	A07p36440.1_BnaDAR	0	-
A07	25305378	25306716	A07p36590.1_BnaDAR	0	-
A07	25308702	25310760	A07p36610.1_BnaDAR	0	-
A07	25312010	25314422	A07p36620.1_BnaDAR	0	-
A07	25458142	25461280	A07p36830.1_BnaDAR	0	+
A07	25494851	25501996	A07p36950.1_BnaDAR	0	-
A07	25511390	25514315	A07p36970.1_BnaDAR	0	-
A07	25891714	25898883	A07p37680.1_BnaDAR	0	+
A07	25908675	25909492	A07p37710.1_BnaDAR	0	+
A07	26014879	26018570	A07p37980.1_BnaDAR	0	+
A07	26186758	26189886	A07p38300.1_BnaDAR	0	+
A07	26250151	26251942	A07p38460.1_BnaDAR	0	-
A07	26251989	26253417	A07p38470.1_BnaDAR	0	-
A07	26464267	26465696	A07p38960.1_BnaDAR	0	+
A07	26468171	26469534	A07p38970.1_BnaDAR	0	+
A07	26473914	26475428	A07p38980.1_BnaDAR	0	+
A07	26478096	26479321	A07p39000.1_BnaDAR	0	+
A07	26482697	26488008	A07p39020.1_BnaDAR	0	+
A07	26682007	26688701	A07p39530.1_BnaDAR	0	-
A07	26891028	26894572	A07p40030.1_BnaDAR	0	-
A07	26895369	26898876	A07p40040.1_BnaDAR	0	-
A07	26939069	26943202	A07p40170.1_BnaDAR	0	+
A07	26977217	26978366	A07p40260.1_BnaDAR	0	+
A07	27448772	27452189	A07p41180.1_BnaDAR	0	-
A07	27541100	27544144	A07p41350.1_BnaDAR	0	-
A07	27628401	27631248	A07p41530.1_BnaDAR	0	+
A07	28507713	28509596	A07p43430.1_BnaDAR	0	-
A07	28679281	28680695	A07p43790.1_BnaDAR	0	-
A07	28832775	28836061	A07p44120.1_BnaDAR	0	-
A07	28948661	28953220	A07p44360.1_BnaDAR	0	-
A07	29062513	29066239	A07p44600.1_BnaDAR	0	+
A07	29092333	29094763	A07p44670.1_BnaDAR	0	-
A07	29096040	29097810	A07p44690.1_BnaDAR	0	-
A07	29211443	29213441	A07p45060.1_BnaDAR	0	-
A08	37197	42907	A08p00060.1_BnaDAR	0	+
A08	49167	57041	A08p00090.1_BnaDAR	0	+
A08	249771	253269	A08p00410.1_BnaDAR	0	+
A08	923186	926752	A08p01420.1_BnaDAR	0	-
A08	1112994	1114761	A08p01700.1_BnaDAR	0	-
A08	1288224	1288939	A08p01910.1_BnaDAR	0	+
A08	1478543	1480817	A08p02190.1_BnaDAR	0	-
A08	1486653	1489189	A08p02210.1_BnaDAR	0	+
A08	1544134	1546618	A08p02310.1_BnaDAR	0	-
A08	1687877	1691353	A08p02510.1_BnaDAR	0	+
A08	2047657	2049855	A08p03110.1_BnaDAR	0	-
A08	2189036	2193202	A08p03290.1_BnaDAR	0	-
A08	2216922	2219115	A08p03330.1_BnaDAR	0	-
A08	3153339	3155623	A08p04670.1_BnaDAR	0	-
A08	3269344	3270346	A08p04870.1_BnaDAR	0	-
A08	3388100	3389030	A08p05100.1_BnaDAR	0	-
A08	4798230	4800703	A08p06550.1_BnaDAR	0	-
A08	10346520	10349468	A08p08250.1_BnaDAR	0	-
A08	10373038	10375525	A08p08290.1_BnaDAR	0	-
A08	11314309	11316920	A08p09380.1_BnaDAR	0	-
A08	11500129	11503541	A08p09660.1_BnaDAR	0	-
A08	11548597	11550770	A08p09700.1_BnaDAR	0	+
A08	12896039	12897496	A08p11140.1_BnaDAR	0	+
A08	14522371	14523607	A08p13630.1_BnaDAR	0	+
A08	14715548	14718203	A08p13920.1_BnaDAR	0	+
A08	14721892	14724504	A08p13930.1_BnaDAR	0	+
A08	14734146	14735610	A08p13950.1_BnaDAR	0	-
A08	14750868	14752173	A08p13970.1_BnaDAR	0	-
A08	14815891	14817319	A08p14110.1_BnaDAR	0	+
A08	15002172	15005985	A08p14340.1_BnaDAR	0	+
A08	15010590	15014559	A08p14360.1_BnaDAR	0	+
A08	15132056	15132626	A08p14630.1_BnaDAR	0	-
A08	15204291	15207539	A08p14730.1_BnaDAR	0	+
A08	15269061	15282269	A08p14900.1_BnaDAR	0	-
A08	15578171	15582210	A08p15400.1_BnaDAR	0	-
A08	15672392	15684114	A08p15550.1_BnaDAR	0	-
A08	15720400	15723605	A08p15600.1_BnaDAR	0	+
A08	15950693	15953296	A08p16020.1_BnaDAR	0	-
A08	15953769	15956429	A08p16030.1_BnaDAR	0	+
A08	16034551	16041051	A08p16120.1_BnaDAR	0	-
A08	16042102	16044650	A08p16130.1_BnaDAR	0	-
A08	16078619	16079840	A08p16180.1_BnaDAR	0	+
A08	16434147	16436846	A08p16820.1_BnaDAR	0	-
A08	16854427	16857601	A08p17620.1_BnaDAR	0	+
A08	16899737	16902847	A08p17700.1_BnaDAR	0	+
A08	17218123	17220625	A08p18230.1_BnaDAR	0	-
A08	17244528	17247177	A08p18280.1_BnaDAR	0	-
A08	17626541	17627840	A08p18980.1_BnaDAR	0	-
A08	18081322	18083243	A08p19770.1_BnaDAR	0	+
A08	18276646	18278701	A08p20110.1_BnaDAR	0	-
A08	18331266	18335763	A08p20270.1_BnaDAR	0	+
A08	18568284	18569700	A08p20670.1_BnaDAR	0	-
A08	18944575	18948870	A08p21520.1_BnaDAR	0	+
A08	19067853	19074185	A08p21710.1_BnaDAR	0	+
A08	19190218	19192389	A08p21980.1_BnaDAR	0	+
A08	19248520	19255399	A08p22090.1_BnaDAR	0	-
A08	19258508	19275775	A08p22100.1_BnaDAR	0	-
A08	19277858	19281663	A08p22110.1_BnaDAR	0	+
A08	19496253	19499408	A08p22540.1_BnaDAR	0	+
A08	19499882	19503541	A08p22550.1_BnaDAR	0	+
A08	19506067	19510247	A08p22560.1_BnaDAR	0	+
A08	20003617	20009598	A08p23410.1_BnaDAR	0	+
A08	20106970	20110577	A08p23580.1_BnaDAR	0	-
A08	20191182	20193822	A08p23820.1_BnaDAR	0	+
A08	20592168	20595268	A08p24570.1_BnaDAR	0	-
A08	20740000	20745664	A08p24880.1_BnaDAR	0	+
A08	20747050	20747772	A08p24890.1_BnaDAR	0	+
A08	20749349	20754501	A08p24910.1_BnaDAR	0	+
A08	20754563	20763723	A08p24920.1_BnaDAR	0	+
A08	20828189	20831063	A08p25080.1_BnaDAR	0	+
A08	20920727	20922302	A08p25220.1_BnaDAR	0	+
A08	21019386	21022473	A08p25500.1_BnaDAR	0	-
A08	21510731	21511919	A08p26580.1_BnaDAR	0	-
A08	21664910	21668064	A08p26900.1_BnaDAR	0	-
A08	22147720	22153000	A08p27780.1_BnaDAR	0	-
A08	22164431	22169244	A08p27810.1_BnaDAR	0	+
A08	22301445	22304205	A08p28130.1_BnaDAR	0	+
A08	22413615	22416546	A08p28420.1_BnaDAR	0	-
A08	22614447	22616344	A08p28770.1_BnaDAR	0	-
A08	22735930	22750694	A08p29000.1_BnaDAR	0	-
A08	23099642	23103697	A08p29800.1_BnaDAR	0	+
A08	23223258	23230941	A08p30110.1_BnaDAR	0	-
A08	23408616	23414012	A08p30570.1_BnaDAR	0	+
A08	23514112	23518289	A08p30820.1_BnaDAR	0	-
A08	23522293	23525800	A08p30840.1_BnaDAR	0	+
A08	23593878	23595927	A08p31020.1_BnaDAR	0	+
A08	23750247	23752323	A08p31380.1_BnaDAR	0	+
A08	23941703	23946863	A08p31890.1_BnaDAR	0	-
A08	24108473	24113547	A08p32350.1_BnaDAR	0	+
A08	24346287	24348966	A08p32950.1_BnaDAR	0	-
A08	24582732	24587474	A08p33510.1_BnaDAR	0	-
A08	24589434	24592870	A08p33520.1_BnaDAR	0	+
A08	24593266	24596004	A08p33530.1_BnaDAR	0	-
A08	24605099	24608271	A08p33550.1_BnaDAR	0	+
A08	24737541	24740790	A08p33860.1_BnaDAR	0	+
A08	24828411	24839152	A08p34060.1_BnaDAR	0	-
A08	24901963	24904949	A08p34250.1_BnaDAR	0	-
A08	25029949	25032561	A08p34560.1_BnaDAR	0	+
A08	25038784	25046292	A08p34570.1_BnaDAR	0	+
A08	25059679	25061311	A08p34630.1_BnaDAR	0	-
A08	25077081	25078622	A08p34660.1_BnaDAR	0	-
A08	25184456	25188963	A08p34940.1_BnaDAR	0	+
A08	25245612	25248675	A08p35070.1_BnaDAR	0	-
A08	25391243	25394397	A08p35420.1_BnaDAR	0	+
A08	25452942	25457237	A08p35580.1_BnaDAR	0	+
A08	25728763	25736125	A08p36320.1_BnaDAR	0	-
A08	25865593	25868157	A08p36640.1_BnaDAR	0	+
A08	25869389	25871883	A08p36650.1_BnaDAR	0	+
A08	26124515	26126272	A08p37320.1_BnaDAR	0	+
A09	115343	117232	A09p00030.1_BnaDAR	0	-
A09	528898	531444	A09p00560.1_BnaDAR	0	-
A09	1437197	1439258	A09p01880.1_BnaDAR	0	-
A09	1510044	1511493	A09p02060.1_BnaDAR	0	+
A09	1811829	1815421	A09p02730.1_BnaDAR	0	-
A09	1967945	1979967	A09p03110.1_BnaDAR	0	+
A09	2241359	2244487	A09p03560.1_BnaDAR	0	+
A09	2312559	2314137	A09p03690.1_BnaDAR	0	+
A09	2318396	2319944	A09p03720.1_BnaDAR	0	+
A09	2488584	2491517	A09p04110.1_BnaDAR	0	-
A09	2584345	2586586	A09p04260.1_BnaDAR	0	-
A09	2769754	2773575	A09p04700.1_BnaDAR	0	+
A09	3686512	3688553	A09p06290.1_BnaDAR	0	-
A09	3850444	3852716	A09p06630.1_BnaDAR	0	-
A09	3985063	3987416	A09p06860.1_BnaDAR	0	+
A09	4134387	4142875	A09p07120.1_BnaDAR	0	-
A09	4478271	4481346	A09p07820.1_BnaDAR	0	+
A09	4646377	4649231	A09p08230.1_BnaDAR	0	-
A09	4945082	4950502	A09p08810.1_BnaDAR	0	+
A09	5136708	5139769	A09p09130.1_BnaDAR	0	+
A09	5176038	5176872	A09p09200.1_BnaDAR	0	-
A09	5307591	5309685	A09p09490.1_BnaDAR	0	+
A09	5365807	5369033	A09p09670.1_BnaDAR	0	+
A09	5467770	5470184	A09p09880.1_BnaDAR	0	-
A09	5950107	5952930	A09p10700.1_BnaDAR	0	+
A09	6043836	6045066	A09p10900.1_BnaDAR	0	-
A09	6419310	6422277	A09p11530.1_BnaDAR	0	+
A09	6657671	6667655	A09p11900.1_BnaDAR	0	-
A09	6674309	6675950	A09p11930.1_BnaDAR	0	-
A09	6892593	6895053	A09p12240.1_BnaDAR	0	+
A09	7160426	7162400	A09p12480.1_BnaDAR	0	+
A09	7353447	7357422	A09p12800.1_BnaDAR	0	-
A09	7526917	7529362	A09p13130.1_BnaDAR	0	+
A09	7862658	7865707	A09p13640.1_BnaDAR	0	+
A09	7923804	7932283	A09p13770.1_BnaDAR	0	-
A09	7925571	7926123	A09p13780.1_BnaDAR	0	-
A09	8011416	8014888	A09p13910.1_BnaDAR	0	+
A09	8015683	8018687	A09p13920.1_BnaDAR	0	+
A09	8074185	8075424	A09p14020.1_BnaDAR	0	+
A09	8575155	8576997	A09p14900.1_BnaDAR	0	-
A09	8767112	8773035	A09p15210.1_BnaDAR	0	+
A09	8777889	8781456	A09p15220.1_BnaDAR	0	+
A09	8783618	8787176	A09p15230.1_BnaDAR	0	-
A09	8840249	8847038	A09p15320.1_BnaDAR	0	-
A09	9015698	9018644	A09p15550.1_BnaDAR	0	+
A09	9611369	9612242	A09p16280.1_BnaDAR	0	+
A09	9743955	9748697	A09p16370.1_BnaDAR	0	+
A09	9777661	9782277	A09p16390.1_BnaDAR	0	+
A09	10081902	10084995	A09p16780.1_BnaDAR	0	+
A09	10086982	10110950	A09p16790.1_BnaDAR	0	+
A09	10143085	10145308	A09p16830.1_BnaDAR	0	-
A09	10174316	10176669	A09p16870.1_BnaDAR	0	-
A09	10219541	10220714	A09p16900.1_BnaDAR	0	+
A09	10406957	10422348	A09p17180.1_BnaDAR	0	-
A09	10883037	10887628	A09p17780.1_BnaDAR	0	+
A09	10939832	10944300	A09p17890.1_BnaDAR	0	+
A09	11081711	11089041	A09p18010.1_BnaDAR	0	-
A09	11131138	11131582	A09p18060.1_BnaDAR	0	-
A09	11305360	11308371	A09p18300.1_BnaDAR	0	+
A09	11538067	11539061	A09p18590.1_BnaDAR	0	+
A09	11682512	11682740	A09p18830.1_BnaDAR	0	+
A09	11795910	11798064	A09p18910.1_BnaDAR	0	+
A09	11833086	11835500	A09p18980.1_BnaDAR	0	-
A09	11909783	11912910	A09p19100.1_BnaDAR	0	-
A09	12211359	12213969	A09p19550.1_BnaDAR	0	-
A09	12987266	12995949	A09p20640.1_BnaDAR	0	+
A09	13381367	13384556	A09p21330.1_BnaDAR	0	+
A09	13460081	13462599	A09p21440.1_BnaDAR	0	+
A09	13470468	13481839	A09p21460.1_BnaDAR	0	+
A09	13496609	13500024	A09p21490.1_BnaDAR	0	+
A09	13515620	13517306	A09p21510.1_BnaDAR	0	-
A09	13617652	13622018	A09p21600.1_BnaDAR	0	-
A09	13631795	13637708	A09p21610.1_BnaDAR	0	+
A09	13885149	13888453	A09p21920.1_BnaDAR	0	+
A09	14045930	14046911	A09p22080.1_BnaDAR	0	-
A09	14078139	14080452	A09p22140.1_BnaDAR	0	+
A09	14140395	14144142	A09p22240.1_BnaDAR	0	+
A09	14204367	14211750	A09p22350.1_BnaDAR	0	+
A09	14212260	14220845	A09p22360.1_BnaDAR	0	-
A09	14222819	14231339	A09p22370.1_BnaDAR	0	+
A09	14717822	14719638	A09p22900.1_BnaDAR	0	-
A09	14819568	14822476	A09p23010.1_BnaDAR	0	-
A09	15699646	15700887	A09p24310.1_BnaDAR	0	-
A09	16244842	16252795	A09p25060.1_BnaDAR	0	-
A09	16496438	16499203	A09p25530.1_BnaDAR	0	+
A09	16718063	16720085	A09p25840.1_BnaDAR	0	-
A09	16750958	16753025	A09p25880.1_BnaDAR	0	-
A09	17021531	17024814	A09p26260.1_BnaDAR	0	-
A09	17027888	17030658	A09p26270.1_BnaDAR	0	-
A09	17054718	17057304	A09p26290.1_BnaDAR	0	+
A09	17066094	17069175	A09p26300.1_BnaDAR	0	+
A09	17104284	17107328	A09p26370.1_BnaDAR	0	+
A09	17269996	17273040	A09p26690.1_BnaDAR	0	+
A09	17460804	17469232	A09p26890.1_BnaDAR	0	+
A09	17636438	17644064	A09p27100.1_BnaDAR	0	-
A09	17658892	17677246	A09p27130.1_BnaDAR	0	-
A09	17680419	17684698	A09p27140.1_BnaDAR	0	+
A09	17716194	17719683	A09p27200.1_BnaDAR	0	-
A09	18043472	18046026	A09p27630.1_BnaDAR	0	-
A09	18047558	18049262	A09p27640.1_BnaDAR	0	-
A09	18078752	18081441	A09p27670.1_BnaDAR	0	+
A09	18090630	18093088	A09p27680.1_BnaDAR	0	+
A09	18240767	18241850	A09p27840.1_BnaDAR	0	+
A09	18387046	18390282	A09p28010.1_BnaDAR	0	+
A09	32301570	32304102	A09p32150.1_BnaDAR	0	-
A09	32642867	32643748	A09p32500.1_BnaDAR	0	-
A09	32968367	32970883	A09p32930.1_BnaDAR	0	-
A09	33991753	33996288	A09p34070.1_BnaDAR	0	-
A09	35440515	35443077	A09p35850.1_BnaDAR	0	-
A09	35521042	35530669	A09p36000.1_BnaDAR	0	-
A09	35801172	35803846	A09p36220.1_BnaDAR	0	-
A09	36237142	36242816	A09p36700.1_BnaDAR	0	+
A09	36251144	36256662	A09p36720.1_BnaDAR	0	+
A09	36271376	36277233	A09p36740.1_BnaDAR	0	+
A09	36351437	36354210	A09p36880.1_BnaDAR	0	+
A09	36951493	36954686	A09p37610.1_BnaDAR	0	-
A09	37046617	37049495	A09p37720.1_BnaDAR	0	-
A09	38056934	38059568	A09p39200.1_BnaDAR	0	+
A09	38100932	38103082	A09p39260.1_BnaDAR	0	-
A09	38373284	38376600	A09p39650.1_BnaDAR	0	-
A09	38444805	38447700	A09p39730.1_BnaDAR	0	-
A09	38677522	38678956	A09p40240.1_BnaDAR	0	-
A09	38916069	38923555	A09p40590.1_BnaDAR	0	+
A09	38929789	38933594	A09p40600.1_BnaDAR	0	+
A09	38934441	38936241	A09p40610.1_BnaDAR	0	-
A09	38985956	38988269	A09p40730.1_BnaDAR	0	-
A09	39218542	39221470	A09p41130.1_BnaDAR	0	+
A09	40421257	40422426	A09p43140.1_BnaDAR	0	+
A09	40476202	40478920	A09p43210.1_BnaDAR	0	-
A09	40497653	40499657	A09p43230.1_BnaDAR	0	-
A09	40676273	40677026	A09p43550.1_BnaDAR	0	+
A09	41058372	41063541	A09p44070.1_BnaDAR	0	+
A09	41111206	41114599	A09p44160.1_BnaDAR	0	+
A09	41288102	41292356	A09p44540.1_BnaDAR	0	+
A09	41350337	41354380	A09p44590.1_BnaDAR	0	-
A09	41405043	41419365	A09p44680.1_BnaDAR	0	-
A09	41419864	41424047	A09p44700.1_BnaDAR	0	+
A09	41511968	41515079	A09p44850.1_BnaDAR	0	+
A09	41543443	41546071	A09p44920.1_BnaDAR	0	-
A09	41788040	41789086	A09p45430.1_BnaDAR	0	-
A09	42424859	42433409	A09p46620.1_BnaDAR	0	-
A09	42500732	42504234	A09p46800.1_BnaDAR	0	-
A09	42530938	42534150	A09p46820.1_BnaDAR	0	+
A09	43041340	43048184	A09p47850.1_BnaDAR	0	-
A09	43350033	43354936	A09p48450.1_BnaDAR	0	+
A09	43577084	43585450	A09p48840.1_BnaDAR	0	-
A09	43609732	43612147	A09p48900.1_BnaDAR	0	-
A09	43698621	43701007	A09p49000.1_BnaDAR	0	-
A09	43769512	43772332	A09p49120.1_BnaDAR	0	+
A09	43866166	43869458	A09p49320.1_BnaDAR	0	-
A09	44539258	44541811	A09p50590.1_BnaDAR	0	+
A09	44589001	44591529	A09p50710.1_BnaDAR	0	+
A09	44773269	44775509	A09p51090.1_BnaDAR	0	+
A09	44825290	44826901	A09p51220.1_BnaDAR	0	+
A09	44966344	44968280	A09p51510.1_BnaDAR	0	+
A09	45027422	45031564	A09p51620.1_BnaDAR	0	+
A09	45061066	45063727	A09p51700.1_BnaDAR	0	-
A09	45077507	45080381	A09p51750.1_BnaDAR	0	-
A09	45230197	45233514	A09p52100.1_BnaDAR	0	-
A09	45265570	45269270	A09p52220.1_BnaDAR	0	+
A09	45551147	45553095	A09p52820.1_BnaDAR	0	+
A09	45984569	45985898	A09p53820.1_BnaDAR	0	-
A09	46627722	46633076	A09p55250.1_BnaDAR	0	+
A09	46747169	46749140	A09p55540.1_BnaDAR	0	-
A09	46771505	46774421	A09p55600.1_BnaDAR	0	+
A09	47200657	47208770	A09p56340.1_BnaDAR	0	-
A09	47307333	47310388	A09p56550.1_BnaDAR	0	-
A09	47495163	47498387	A09p56900.1_BnaDAR	0	+
A09	47550544	47552212	A09p57010.1_BnaDAR	0	-
A09	47589249	47595163	A09p57060.1_BnaDAR	0	+
A09	48742820	48745341	A09p59350.1_BnaDAR	0	+
A09	48747799	48753460	A09p59370.1_BnaDAR	0	+
A09	49042009	49045693	A09p59970.1_BnaDAR	0	-
A09	49189496	49193244	A09p60260.1_BnaDAR	0	-
A09	49193595	49194858	A09p60270.1_BnaDAR	0	+
A09	49199502	49215057	A09p60300.1_BnaDAR	0	-
A09	49201359	49205172	A09p60310.1_BnaDAR	0	+
A09	49469809	49473872	A09p60760.1_BnaDAR	0	-
A09	49580437	49582693	A09p61010.1_BnaDAR	0	-
A09	49583132	49585553	A09p61020.1_BnaDAR	0	-
A09	49586394	49591862	A09p61030.1_BnaDAR	0	-
A09	49666324	49671452	A09p61260.1_BnaDAR	0	-
A09	49730338	49732315	A09p61360.1_BnaDAR	0	+
A09	50039452	50040323	A09p62060.1_BnaDAR	0	+
A09	50515611	50521584	A09p63300.1_BnaDAR	0	+
A09	50589495	50597701	A09p63500.1_BnaDAR	0	-
A09	50761826	50764487	A09p63930.1_BnaDAR	0	+
A09	50771286	50773959	A09p63950.1_BnaDAR	0	+
A09	50806115	50810252	A09p64000.1_BnaDAR	0	-
A09	50831422	50833519	A09p64040.1_BnaDAR	0	-
A09	51110384	51114935	A09p64430.1_BnaDAR	0	-
A09	51115690	51118765	A09p64440.1_BnaDAR	0	-
A09	51119820	51122809	A09p64450.1_BnaDAR	0	-
A09	51123810	51126026	A09p64460.1_BnaDAR	0	-
A09	51163364	51173095	A09p64520.1_BnaDAR	0	-
A09	51299483	51301361	A09p64820.1_BnaDAR	0	+
A09	51516657	51519654	A09p65230.1_BnaDAR	0	-
A09	51761069	51763309	A09p65760.1_BnaDAR	0	+
A09	51763798	51774951	A09p65770.1_BnaDAR	0	-
A09	51868808	51893715	A09p65960.1_BnaDAR	0	+
A09	52034918	52038863	A09p66300.1_BnaDAR	0	-
A09	52059892	52070605	A09p66370.1_BnaDAR	0	-
A09	52098188	52101591	A09p66460.1_BnaDAR	0	-
A09	52103719	52113533	A09p66470.1_BnaDAR	0	-
A09	52602212	52604348	A09p67640.1_BnaDAR	0	+
A09	52897332	52901282	A09p68280.1_BnaDAR	0	+
A09	53484788	53489124	A09p69380.1_BnaDAR	0	+
A10	234466	236768	A10p00460.1_BnaDAR	0	-
A10	1005809	1011104	A10p02040.1_BnaDAR	0	-
A10	1031082	1036176	A10p02080.1_BnaDAR	0	-
A10	1036838	1038476	A10p02090.1_BnaDAR	0	-
A10	1290375	1295551	A10p02580.1_BnaDAR	0	-
A10	1741448	1750820	A10p03530.1_BnaDAR	0	-
A10	2226183	2232625	A10p04450.1_BnaDAR	0	+
A10	2631843	2632803	A10p05180.1_BnaDAR	0	+
A10	2735102	2740711	A10p05410.1_BnaDAR	0	-
A10	3141183	3141864	A10p06140.1_BnaDAR	0	+
A10	5058293	5059888	A10p07660.1_BnaDAR	0	+
A10	7003466	7009687	A10p08700.1_BnaDAR	0	-
A10	7104837	7109998	A10p08760.1_BnaDAR	0	+
A10	7674061	7677176	A10p08940.1_BnaDAR	0	-
A10	7769231	7772324	A10p09040.1_BnaDAR	0	-
A10	7787170	7799179	A10p09050.1_BnaDAR	0	-
A10	7829713	7833489	A10p09060.1_BnaDAR	0	-
A10	8152049	8154763	A10p09520.1_BnaDAR	0	+
A10	9194479	9201025	A10p10600.1_BnaDAR	0	+
A10	9247842	9252091	A10p10680.1_BnaDAR	0	-
A10	9809967	9812620	A10p11230.1_BnaDAR	0	+
A10	9868045	9871048	A10p11280.1_BnaDAR	0	+
A10	9926846	9928428	A10p11360.1_BnaDAR	0	-
A10	10122218	10124780	A10p11630.1_BnaDAR	0	-
A10	10259458	10261428	A10p11830.1_BnaDAR	0	-
A10	10978162	10980809	A10p13040.1_BnaDAR	0	+
A10	11092931	11096277	A10p13220.1_BnaDAR	0	+
A10	11204387	11207306	A10p13460.1_BnaDAR	0	+
A10	11336901	11340515	A10p13650.1_BnaDAR	0	-
A10	11532936	11543710	A10p14120.1_BnaDAR	0	+
A10	11589702	11594282	A10p14160.1_BnaDAR	0	-
A10	12157859	12164083	A10p15040.1_BnaDAR	0	-
A10	12541588	12546742	A10p15730.1_BnaDAR	0	-
A10	12611613	12612999	A10p15870.1_BnaDAR	0	+
A10	12674328	12680136	A10p16040.1_BnaDAR	0	-
A10	12809882	12811982	A10p16290.1_BnaDAR	0	+
A10	13078553	13084067	A10p16880.1_BnaDAR	0	+
A10	13086015	13095773	A10p16890.1_BnaDAR	0	+
A10	13103732	13116964	A10p16900.1_BnaDAR	0	+
A10	13118058	13121622	A10p16920.1_BnaDAR	0	+
A10	13125419	13127927	A10p16930.1_BnaDAR	0	-
A10	13361226	13363236	A10p17390.1_BnaDAR	0	+
A10	13384374	13386372	A10p17420.1_BnaDAR	0	+
A10	13387951	13389961	A10p17430.1_BnaDAR	0	+
A10	13390739	13392740	A10p17440.1_BnaDAR	0	+
A10	13394455	13396714	A10p17450.1_BnaDAR	0	+
A10	13402237	13404876	A10p17490.1_BnaDAR	0	+
A10	13406546	13408622	A10p17500.1_BnaDAR	0	+
A10	13428485	13430480	A10p17540.1_BnaDAR	0	+
A10	13829488	13832574	A10p18210.1_BnaDAR	0	-
A10	13860512	13867634	A10p18260.1_BnaDAR	0	+
A10	14225383	14228522	A10p18850.1_BnaDAR	0	-
A10	14490162	14492496	A10p19350.1_BnaDAR	0	-
A10	14568725	14571902	A10p19520.1_BnaDAR	0	-
A10	14632274	14633716	A10p19630.1_BnaDAR	0	-
A10	14889245	14891205	A10p20210.1_BnaDAR	0	-
A10	14933526	14935650	A10p20320.1_BnaDAR	0	+
A10	15342128	15344100	A10p21060.1_BnaDAR	0	-
A10	15393454	15400591	A10p21180.1_BnaDAR	0	+
A10	15546849	15550149	A10p21550.1_BnaDAR	0	+
A10	15997869	15998668	A10p22520.1_BnaDAR	0	-
A10	16045728	16047735	A10p22620.1_BnaDAR	0	-
A10	16128190	16130050	A10p22790.1_BnaDAR	0	+
A10	16158103	16160944	A10p22850.1_BnaDAR	0	+
A10	16247079	16249593	A10p23070.1_BnaDAR	0	-
A10	16354574	16356182	A10p23290.1_BnaDAR	0	-
A10	16642248	16647823	A10p23830.1_BnaDAR	0	-
A10	16827140	16829944	A10p24260.1_BnaDAR	0	+
A10	17095913	17097211	A10p24920.1_BnaDAR	0	+
A10	17433179	17435232	A10p25620.1_BnaDAR	0	-
A10	17519472	17521374	A10p25880.1_BnaDAR	0	-
A10	17766612	17767326	A10p26470.1_BnaDAR	0	+
A10	17804708	17807975	A10p26570.1_BnaDAR	0	-
A10	17840425	17842790	A10p26660.1_BnaDAR	0	+
A10	17889930	17895196	A10p26790.1_BnaDAR	0	+
A10	17974281	17975775	A10p26990.1_BnaDAR	0	-
A10	18187282	18190594	A10p27470.1_BnaDAR	0	-
A10	18639514	18646640	A10p28730.1_BnaDAR	0	-
A10	18699460	18700783	A10p28860.1_BnaDAR	0	-
A10	18701733	18703131	A10p28870.1_BnaDAR	0	-
A10	18715076	18719965	A10p28920.1_BnaDAR	0	+
A10	18722906	18727964	A10p28940.1_BnaDAR	0	-
A10	18779244	18782946	A10p29040.1_BnaDAR	0	+
A10	18914284	18915005	A10p29350.1_BnaDAR	0	-
A10	18957339	18960016	A10p29440.1_BnaDAR	0	+
A10	18992170	18995713	A10p29550.1_BnaDAR	0	-
A10	19020751	19022710	A10p29640.1_BnaDAR	0	-
A10	19252207	19256744	A10p30250.1_BnaDAR	0	-
A10	19375878	19378543	A10p30510.1_BnaDAR	0	-
A10	19547340	19549293	A10p31020.1_BnaDAR	0	-
A10	19733548	19736707	A10p31440.1_BnaDAR	0	-
A10	20114593	20116962	A10p32280.1_BnaDAR	0	+
A10	20296043	20300504	A10p32660.1_BnaDAR	0	-
A10	20630987	20635923	A10p33520.1_BnaDAR	0	+
BNapus_Darmor_BZH_scaffold_109	56635	57704	BNapus_Darmor_BZH_scaffold_109p00010.1_BnaDAR	0	+
BNapus_Darmor_BZH_scaffold_109	195518	198299	BNapus_Darmor_BZH_scaffold_109p00280.1_BnaDAR	0	+
BNapus_Darmor_BZH_scaffold_113	135734	146580	BNapus_Darmor_BZH_scaffold_113p00190.1_BnaDAR	0	+
BNapus_Darmor_BZH_scaffold_114	66378	70525	BNapus_Darmor_BZH_scaffold_114p00160.1_BnaDAR	0	+
BNapus_Darmor_BZH_scaffold_122	167912	169886	BNapus_Darmor_BZH_scaffold_122p00300.1_BnaDAR	0	+
BNapus_Darmor_BZH_scaffold_146	127700	132543	BNapus_Darmor_BZH_scaffold_146p00070.1_BnaDAR	0	-
BNapus_Darmor_BZH_scaffold_167	99802	101950	BNapus_Darmor_BZH_scaffold_167p00180.1_BnaDAR	0	-
BNapus_Darmor_BZH_scaffold_209	66994	69923	BNapus_Darmor_BZH_scaffold_209p00050.1_BnaDAR	0	+
BNapus_Darmor_BZH_scaffold_229	46271	48160	BNapus_Darmor_BZH_scaffold_229p00100.1_BnaDAR	0	-
BNapus_Darmor_BZH_scaffold_38	746293	747181	BNapus_Darmor_BZH_scaffold_38p01390.1_BnaDAR	0	-
BNapus_Darmor_BZH_scaffold_38	911809	912982	BNapus_Darmor_BZH_scaffold_38p01840.1_BnaDAR	0	-
BNapus_Darmor_BZH_scaffold_38	1270877	1274276	BNapus_Darmor_BZH_scaffold_38p02530.1_BnaDAR	0	+
BNapus_Darmor_BZH_scaffold_78	417874	420668	BNapus_Darmor_BZH_scaffold_78p00390.1_BnaDAR	0	-
BNapus_Darmor_BZH_scaffold_78	477586	481298	BNapus_Darmor_BZH_scaffold_78p00540.1_BnaDAR	0	-
BNapus_Darmor_BZH_scaffold_78	488647	492317	BNapus_Darmor_BZH_scaffold_78p00590.1_BnaDAR	0	-
BNapus_Darmor_BZH_scaffold_78	500526	504245	BNapus_Darmor_BZH_scaffold_78p00620.1_BnaDAR	0	-
BNapus_Darmor_BZH_scaffold_78	511740	514392	BNapus_Darmor_BZH_scaffold_78p00660.1_BnaDAR	0	+
BNapus_Darmor_BZH_scaffold_99	307522	309485	BNapus_Darmor_BZH_scaffold_99p00320.1_BnaDAR	0	+
C01	191287	194029	C01p00340.1_BnaDAR	0	-
C01	242132	245720	C01p00510.1_BnaDAR	0	+
C01	1024728	1027078	C01p01890.1_BnaDAR	0	+
C01	1506956	1510742	C01p02750.1_BnaDAR	0	+
C01	1555001	1555845	C01p02890.1_BnaDAR	0	+
C01	1873989	1879422	C01p03490.1_BnaDAR	0	+
C01	2134705	2140585	C01p03970.1_BnaDAR	0	+
C01	2309056	2311754	C01p04270.1_BnaDAR	0	+
C01	2336930	2339729	C01p04320.1_BnaDAR	0	-
C01	2479841	2481763	C01p04600.1_BnaDAR	0	+
C01	2585926	2588197	C01p04810.1_BnaDAR	0	+
C01	2790563	2793569	C01p05260.1_BnaDAR	0	+
C01	2820282	2824411	C01p05330.1_BnaDAR	0	+
C01	2827655	2829723	C01p05360.1_BnaDAR	0	+
C01	3356112	3359166	C01p06210.1_BnaDAR	0	-
C01	3529429	3534500	C01p06570.1_BnaDAR	0	+
C01	3570763	3574635	C01p06680.1_BnaDAR	0	-
C01	3612405	3617199	C01p06770.1_BnaDAR	0	-
C01	3686457	3692722	C01p06930.1_BnaDAR	0	+
C01	4123597	4130962	C01p07750.1_BnaDAR	0	+
C01	4195093	4197176	C01p07870.1_BnaDAR	0	+
C01	4283132	4284458	C01p07980.1_BnaDAR	0	-
C01	5042884	5046614	C01p09100.1_BnaDAR	0	+
C01	5600183	5603828	C01p10040.1_BnaDAR	0	+
C01	5610657	5618289	C01p10060.1_BnaDAR	0	+
C01	6006229	6007820	C01p10480.1_BnaDAR	0	+
C01	6314937	6317424	C01p10850.1_BnaDAR	0	-
C01	6322372	6325490	C01p10870.1_BnaDAR	0	+
C01	6348047	6349382	C01p10920.1_BnaDAR	0	+
C01	6407899	6410996	C01p11000.1_BnaDAR	0	-
C01	7153442	7155145	C01p12040.1_BnaDAR	0	-
C01	7168278	7171237	C01p12060.1_BnaDAR	0	-
C01	7435843	7437093	C01p12380.1_BnaDAR	0	-
C01	7590355	7593308	C01p12600.1_BnaDAR	0	+
C01	7627888	7629364	C01p12690.1_BnaDAR	0	-
C01	7652396	7653692	C01p12740.1_BnaDAR	0	-
C01	7866287	7869745	C01p13080.1_BnaDAR	0	-
C01	7871933	7873082	C01p13090.1_BnaDAR	0	-
C01	8184279	8189630	C01p13460.1_BnaDAR	0	+
C01	8207768	8216997	C01p13500.1_BnaDAR	0	+
C01	8643695	8647701	C01p14090.1_BnaDAR	0	+
C01	8739490	8742747	C01p14240.1_BnaDAR	0	+
C01	8884876	8886498	C01p14520.1_BnaDAR	0	-
C01	9080597	9083895	C01p14760.1_BnaDAR	0	+
C01	9368998	9376890	C01p15170.1_BnaDAR	0	-
C01	9448968	9452352	C01p15290.1_BnaDAR	0	-
C01	9456387	9463599	C01p15300.1_BnaDAR	0	-
C01	10000775	10003202	C01p16030.1_BnaDAR	0	+
C01	10186057	10189828	C01p16310.1_BnaDAR	0	+
C01	10594497	10596903	C01p16990.1_BnaDAR	0	+
C01	10942517	10947681	C01p17400.1_BnaDAR	0	-
C01	10949466	10957086	C01p17410.1_BnaDAR	0	+
C01	10985114	10994722	C01p17440.1_BnaDAR	0	+
C01	11229840	11232605	C01p17750.1_BnaDAR	0	-
C01	11237269	11239808	C01p17760.1_BnaDAR	0	-
C01	11256975	11260416	C01p17780.1_BnaDAR	0	-
C01	11290293	11292355	C01p17820.1_BnaDAR	0	+
C01	11297500	11300025	C01p17830.1_BnaDAR	0	-
C01	11301309	11307575	C01p17840.1_BnaDAR	0	-
C01	11376547	11379193	C01p17920.1_BnaDAR	0	-
C01	11390780	11393431	C01p17950.1_BnaDAR	0	-
C01	11400164	11402798	C01p17970.1_BnaDAR	0	-
C01	11406573	11409481	C01p17980.1_BnaDAR	0	+
C01	11411032	11413875	C01p17990.1_BnaDAR	0	+
C01	11415053	11417507	C01p18000.1_BnaDAR	0	+
C01	11424090	11438045	C01p18010.1_BnaDAR	0	-
C01	11520662	11523482	C01p18140.1_BnaDAR	0	+
C01	11668545	11679738	C01p18320.1_BnaDAR	0	-
C01	11697683	11700121	C01p18360.1_BnaDAR	0	-
C01	11712714	11715682	C01p18380.1_BnaDAR	0	-
C01	11716866	11718405	C01p18390.1_BnaDAR	0	-
C01	11719592	11720994	C01p18400.1_BnaDAR	0	-
C01	11736296	11738218	C01p18410.1_BnaDAR	0	-
C01	11748531	11750388	C01p18430.1_BnaDAR	0	-
C01	11786606	11786927	C01p18470.1_BnaDAR	0	-
C01	11965058	11966684	C01p18610.1_BnaDAR	0	-
C01	12192168	12194529	C01p18930.1_BnaDAR	0	+
C01	12337953	12345011	C01p19180.1_BnaDAR	0	+
C01	12511104	12517828	C01p19310.1_BnaDAR	0	+
C01	12918998	12923390	C01p19890.1_BnaDAR	0	-
C01	13110038	13111610	C01p20160.1_BnaDAR	0	+
C01	13661298	13664103	C01p21070.1_BnaDAR	0	+
C01	14319855	14322582	C01p21830.1_BnaDAR	0	+
C01	14351875	14354071	C01p21900.1_BnaDAR	0	+
C01	14402419	14403974	C01p21970.1_BnaDAR	0	-
C01	14729142	14732500	C01p22510.1_BnaDAR	0	-
C01	15373071	15376012	C01p23360.1_BnaDAR	0	+
C01	15440413	15443470	C01p23450.1_BnaDAR	0	+
C01	15443598	15446761	C01p23460.1_BnaDAR	0	-
C01	16275800	16279917	C01p24430.1_BnaDAR	0	-
C01	17666670	17668480	C01p26300.1_BnaDAR	0	-
C01	17676838	17679231	C01p26320.1_BnaDAR	0	-
C01	18230932	18235226	C01p26930.1_BnaDAR	0	+
C01	19027376	19031998	C01p27730.1_BnaDAR	0	-
C01	19214525	19214855	C01p27850.1_BnaDAR	0	+
C01	20137040	20138555	C01p28700.1_BnaDAR	0	-
C01	20167640	20170229	C01p28720.1_BnaDAR	0	-
C01	20197879	20200459	C01p28750.1_BnaDAR	0	-
C01	20379767	20382270	C01p28940.1_BnaDAR	0	-
C01	20442326	20445169	C01p29010.1_BnaDAR	0	+
C01	20759355	20762900	C01p29430.1_BnaDAR	0	-
C01	21708824	21711371	C01p29940.1_BnaDAR	0	-
C01	22390791	22391631	C01p30660.1_BnaDAR	0	+
C01	24863748	24866191	C01p32480.1_BnaDAR	0	+
C01	25790621	25792126	C01p33150.1_BnaDAR	0	+
C01	25809405	25810246	C01p33190.1_BnaDAR	0	+
C01	26340262	26352100	C01p33440.1_BnaDAR	0	+
C01	26368675	26371177	C01p33460.1_BnaDAR	0	-
C01	27229455	27249745	C01p33920.1_BnaDAR	0	-
C01	30002511	30004247	C01p35270.1_BnaDAR	0	+
C01	30445735	30468866	C01p35480.1_BnaDAR	0	-
C01	30546890	30559819	C01p35550.1_BnaDAR	0	-
C01	30965538	30973277	C01p35920.1_BnaDAR	0	+
C01	31717489	31720523	C01p36500.1_BnaDAR	0	-
C01	32750173	32752168	C01p37180.1_BnaDAR	0	-
C01	32905697	32908376	C01p37350.1_BnaDAR	0	+
C01	32959434	32962957	C01p37420.1_BnaDAR	0	-
C01	33379642	33381454	C01p37800.1_BnaDAR	0	-
C01	33858820	33861042	C01p38170.1_BnaDAR	0	+
C01	34030122	34033059	C01p38340.1_BnaDAR	0	-
C01	34038278	34041221	C01p38350.1_BnaDAR	0	-
C01	34056233	34059217	C01p38370.1_BnaDAR	0	-
C01	34207681	34225351	C01p38560.1_BnaDAR	0	+
C01	34989103	34991793	C01p39280.1_BnaDAR	0	+
C01	35637331	35640301	C01p39890.1_BnaDAR	0	-
C01	37141780	37143487	C01p41010.1_BnaDAR	0	+
C01	37673345	37677307	C01p41490.1_BnaDAR	0	+
C01	38163746	38167407	C01p42030.1_BnaDAR	0	-
C01	39942805	39945764	C01p43710.1_BnaDAR	0	-
C01	40583645	40585908	C01p43970.1_BnaDAR	0	-
C01	41056228	41059232	C01p44420.1_BnaDAR	0	-
C01	41766356	41769557	C01p45230.1_BnaDAR	0	+
C01	42602737	42604947	C01p46380.1_BnaDAR	0	-
C01	43200873	43226608	C01p46750.1_BnaDAR	0	+
C01	43265105	43267399	C01p46820.1_BnaDAR	0	+
C01	43267936	43268632	C01p46830.1_BnaDAR	0	-
C01	44605583	44609141	C01p48290.1_BnaDAR	0	-
C01	44959606	44960957	C01p48700.1_BnaDAR	0	+
C01	45584741	45585531	C01p49620.1_BnaDAR	0	-
C01	45591347	45597643	C01p49630.1_BnaDAR	0	-
C01	45700634	45703961	C01p49820.1_BnaDAR	0	+
C01	46013259	46017299	C01p50160.1_BnaDAR	0	+
C01	47381625	47384140	C01p51710.1_BnaDAR	0	-
C01	47505601	47507824	C01p52000.1_BnaDAR	0	-
C01	47520486	47525211	C01p52030.1_BnaDAR	0	-
C02	31114	32386	C02p00060.1_BnaDAR	0	-
C02	62405	64496	C02p00120.1_BnaDAR	0	+
C02	1279469	1281518	C02p02010.1_BnaDAR	0	-
C02	1314769	1316515	C02p02100.1_BnaDAR	0	+
C02	1380871	1385390	C02p02200.1_BnaDAR	0	-
C02	1708728	1710523	C02p02910.1_BnaDAR	0	-
C02	1729019	1730336	C02p02980.1_BnaDAR	0	-
C02	2403578	2406734	C02p04360.1_BnaDAR	0	-
C02	2457508	2459476	C02p04520.1_BnaDAR	0	-
C02	2732863	2736490	C02p05050.1_BnaDAR	0	+
C02	2940830	2944859	C02p05480.1_BnaDAR	0	-
C02	3024902	3027164	C02p05660.1_BnaDAR	0	+
C02	4624524	4626673	C02p08460.1_BnaDAR	0	+
C02	4687234	4688032	C02p08520.1_BnaDAR	0	+
C02	4695348	4696155	C02p08540.1_BnaDAR	0	+
C02	4733443	4740107	C02p08640.1_BnaDAR	0	+
C02	4906301	4928815	C02p09030.1_BnaDAR	0	-
C02	5049085	5053349	C02p09240.1_BnaDAR	0	+
C02	5212340	5217561	C02p09450.1_BnaDAR	0	-
C02	5217535	5217859	C02p09460.1_BnaDAR	0	-
C02	5220349	5224253	C02p09470.1_BnaDAR	0	+
C02	5235602	5246318	C02p09500.1_BnaDAR	0	-
C02	5249782	5260645	C02p09510.1_BnaDAR	0	-
C02	5267961	5269861	C02p09530.1_BnaDAR	0	-
C02	5416938	5420702	C02p09810.1_BnaDAR	0	-
C02	5423181	5428961	C02p09830.1_BnaDAR	0	-
C02	5473690	5479367	C02p09930.1_BnaDAR	0	+
C02	5638008	5640010	C02p10210.1_BnaDAR	0	-
C02	5847976	5850470	C02p10410.1_BnaDAR	0	+
C02	6136252	6138053	C02p10700.1_BnaDAR	0	-
C02	6165356	6167010	C02p10770.1_BnaDAR	0	-
C02	6975488	6977459	C02p11820.1_BnaDAR	0	-
C02	6978999	6980991	C02p11830.1_BnaDAR	0	+
C02	7188711	7197426	C02p12280.1_BnaDAR	0	-
C02	7199784	7220006	C02p12290.1_BnaDAR	0	-
C02	7224820	7234537	C02p12310.1_BnaDAR	0	-
C02	7256978	7276072	C02p12320.1_BnaDAR	0	-
C02	7285359	7289583	C02p12340.1_BnaDAR	0	-
C02	7633184	7635263	C02p12880.1_BnaDAR	0	-
C02	8051158	8052490	C02p13410.1_BnaDAR	0	+
C02	8067544	8069867	C02p13470.1_BnaDAR	0	-
C02	8103649	8109536	C02p13550.1_BnaDAR	0	-
C02	9682699	9683449	C02p15230.1_BnaDAR	0	+
C02	9708633	9710970	C02p15290.1_BnaDAR	0	+
C02	9987154	9990517	C02p15630.1_BnaDAR	0	-
C02	10191303	10206082	C02p15940.1_BnaDAR	0	-
C02	10951602	10953892	C02p16850.1_BnaDAR	0	-
C02	11278954	11282504	C02p17100.1_BnaDAR	0	-
C02	11823841	11824264	C02p17700.1_BnaDAR	0	-
C02	11985932	11988758	C02p17880.1_BnaDAR	0	-
C02	12830161	12834587	C02p18600.1_BnaDAR	0	+
C02	12885354	12888351	C02p18660.1_BnaDAR	0	-
C02	13250197	13251967	C02p19290.1_BnaDAR	0	+
C02	13627741	13628432	C02p19750.1_BnaDAR	0	-
C02	14792532	14794185	C02p20740.1_BnaDAR	0	+
C02	15208160	15210323	C02p21340.1_BnaDAR	0	+
C02	16183825	16185746	C02p22160.1_BnaDAR	0	+
C02	16193102	16195596	C02p22180.1_BnaDAR	0	+
C02	16205430	16207735	C02p22200.1_BnaDAR	0	-
C02	16208546	16210776	C02p22220.1_BnaDAR	0	-
C02	16211840	16230620	C02p22230.1_BnaDAR	0	-
C02	16231425	16239656	C02p22250.1_BnaDAR	0	-
C02	16249065	16252678	C02p22280.1_BnaDAR	0	-
C02	16272223	16280515	C02p22320.1_BnaDAR	0	+
C02	17206151	17210377	C02p23230.1_BnaDAR	0	-
C02	17312997	17314287	C02p23300.1_BnaDAR	0	-
C02	17879861	17898766	C02p23880.1_BnaDAR	0	+
C02	18422253	18426089	C02p24480.1_BnaDAR	0	-
C02	18437562	18456592	C02p24490.1_BnaDAR	0	+
C02	19104749	19106963	C02p25090.1_BnaDAR	0	+
C02	20047629	20049177	C02p26220.1_BnaDAR	0	-
C02	21244239	21246302	C02p27280.1_BnaDAR	0	+
C02	21444582	21460435	C02p27520.1_BnaDAR	0	-
C02	21607517	21612295	C02p27700.1_BnaDAR	0	+
C02	21686493	21689087	C02p27800.1_BnaDAR	0	-
C02	22703221	22705654	C02p29000.1_BnaDAR	0	-
C02	23553532	23558561	C02p29670.1_BnaDAR	0	+
C02	23694879	23698113	C02p29810.1_BnaDAR	0	-
C02	23818418	23831860	C02p29930.1_BnaDAR	0	-
C02	23876867	23878947	C02p29970.1_BnaDAR	0	+
C02	24250761	24254644	C02p30390.1_BnaDAR	0	+
C02	24256244	24258801	C02p30400.1_BnaDAR	0	-
C02	24258979	24260454	C02p30410.1_BnaDAR	0	+
C02	24269420	24271991	C02p30430.1_BnaDAR	0	+
C02	25555588	25563248	C02p31680.1_BnaDAR	0	-
C02	25575309	25586458	C02p31700.1_BnaDAR	0	-
C02	25591922	25595611	C02p31730.1_BnaDAR	0	-
C02	25597567	25600247	C02p31740.1_BnaDAR	0	-
C02	25601508	25605512	C02p31760.1_BnaDAR	0	-
C02	26343671	26344493	C02p32610.1_BnaDAR	0	+
C02	27940603	27942836	C02p34260.1_BnaDAR	0	-
C02	28598828	28600958	C02p34920.1_BnaDAR	0	+
C02	29107217	29108901	C02p35320.1_BnaDAR	0	+
C02	30193487	30198312	C02p36640.1_BnaDAR	0	-
C02	30355494	30364909	C02p36780.1_BnaDAR	0	-
C02	30366726	30369176	C02p36790.1_BnaDAR	0	-
C02	30385239	30387611	C02p36850.1_BnaDAR	0	-
C02	30505014	30507084	C02p37030.1_BnaDAR	0	-
C02	31099704	31103388	C02p37710.1_BnaDAR	0	-
C02	31729940	31736821	C02p38370.1_BnaDAR	0	-
C02	33144789	33147877	C02p39500.1_BnaDAR	0	+
C02	33922385	33925170	C02p39920.1_BnaDAR	0	+
C02	33996255	33997130	C02p39980.1_BnaDAR	0	-
C02	34338915	34341501	C02p40110.1_BnaDAR	0	+
C02	34542362	34545148	C02p40270.1_BnaDAR	0	-
C02	34593025	34635952	C02p40310.1_BnaDAR	0	-
C02	34805430	34818592	C02p40510.1_BnaDAR	0	+
C02	43244291	43251087	C02p43800.1_BnaDAR	0	-
C02	44949349	44952421	C02p45100.1_BnaDAR	0	-
C02	45070233	45074039	C02p45290.1_BnaDAR	0	-
C02	45202456	45205555	C02p45390.1_BnaDAR	0	+
C02	45372150	45373079	C02p45560.1_BnaDAR	0	+
C02	45373923	45374710	C02p45570.1_BnaDAR	0	+
C02	45590106	45593247	C02p45770.1_BnaDAR	0	-
C02	45825931	45826846	C02p45940.1_BnaDAR	0	+
C02	45828523	45832770	C02p45950.1_BnaDAR	0	-
C02	45861279	45864875	C02p46000.1_BnaDAR	0	+
C02	45875680	45877286	C02p46010.1_BnaDAR	0	-
C02	45900519	45901415	C02p46020.1_BnaDAR	0	-
C02	45906540	45910735	C02p46040.1_BnaDAR	0	-
C02	45969199	45971376	C02p46050.1_BnaDAR	0	+
C02	45980959	46013569	C02p46070.1_BnaDAR	0	-
C02	46388608	46389733	C02p46410.1_BnaDAR	0	+
C02	46402197	46403322	C02p46430.1_BnaDAR	0	+
C02	46676259	46679436	C02p46630.1_BnaDAR	0	-
C02	46769704	46770887	C02p46700.1_BnaDAR	0	+
C02	47302850	47305419	C02p47300.1_BnaDAR	0	+
C02	47372959	47388977	C02p47350.1_BnaDAR	0	+
C02	47416059	47420367	C02p47400.1_BnaDAR	0	+
C02	47428003	47450999	C02p47410.1_BnaDAR	0	+
C02	47537413	47541666	C02p47470.1_BnaDAR	0	+
C02	47591583	47592288	C02p47510.1_BnaDAR	0	+
C02	47886757	47895966	C02p47940.1_BnaDAR	0	-
C02	47929882	47944252	C02p47990.1_BnaDAR	0	-
C02	48283824	48286560	C02p48280.1_BnaDAR	0	-
C02	48444679	48447430	C02p48530.1_BnaDAR	0	-
C02	49696912	49699894	C02p49960.1_BnaDAR	0	-
C02	50405738	50408555	C02p50330.1_BnaDAR	0	-
C02	50469343	50485557	C02p50450.1_BnaDAR	0	-
C02	51327900	51328918	C02p51300.1_BnaDAR	0	-
C02	51383731	51384755	C02p51350.1_BnaDAR	0	-
C02	52033438	52034984	C02p52140.1_BnaDAR	0	-
C02	52140992	52144271	C02p52230.1_BnaDAR	0	-
C02	53158720	53159106	C02p53000.1_BnaDAR	0	+
C02	53204692	53205054	C02p53030.1_BnaDAR	0	+
C02	53408332	53410081	C02p53240.1_BnaDAR	0	+
C02	53619885	53621832	C02p53590.1_BnaDAR	0	-
C02	53998583	54000266	C02p54030.1_BnaDAR	0	+
C02	54034101	54037697	C02p54100.1_BnaDAR	0	-
C02	54188540	54193264	C02p54320.1_BnaDAR	0	-
C02	54434626	54436369	C02p54600.1_BnaDAR	0	-
C02	54572953	54578126	C02p54760.1_BnaDAR	0	-
C02	54613240	54615049	C02p54780.1_BnaDAR	0	+
C02	54631773	54633270	C02p54830.1_BnaDAR	0	+
C02	55469280	55471695	C02p55880.1_BnaDAR	0	+
C02	56091076	56093886	C02p56460.1_BnaDAR	0	+
C02	56095955	56099036	C02p56470.1_BnaDAR	0	+
C02	56103290	56105524	C02p56480.1_BnaDAR	0	-
C02	56288365	56293520	C02p56680.1_BnaDAR	0	-
C02	56390366	56392217	C02p56800.1_BnaDAR	0	-
C02	56971831	56974781	C02p57650.1_BnaDAR	0	+
C02	57583716	57591331	C02p58420.1_BnaDAR	0	-
C02	57635428	57638027	C02p58520.1_BnaDAR	0	+
C02	57684308	57685109	C02p58580.1_BnaDAR	0	-
C02	58227238	58230766	C02p59250.1_BnaDAR	0	-
C02	58747720	58749281	C02p59790.1_BnaDAR	0	+
C02	58778935	58780500	C02p59840.1_BnaDAR	0	-
C02	59128984	59131087	C02p60320.1_BnaDAR	0	+
C02	60811789	60814156	C02p62840.1_BnaDAR	0	-
C02	61243173	61248600	C02p63540.1_BnaDAR	0	+
C02	61702050	61703859	C02p64200.1_BnaDAR	0	+
C02	61877200	61880274	C02p64450.1_BnaDAR	0	-
C02	62008480	62011964	C02p64640.1_BnaDAR	0	+
C02	62075523	62078301	C02p64690.1_BnaDAR	0	+
C02	62283280	62285041	C02p64950.1_BnaDAR	0	-
C03	5912	6326	C03p00030.1_BnaDAR	0	-
C03	80145	84620	C03p00160.1_BnaDAR	0	+
C03	85590	90037	C03p00170.1_BnaDAR	0	+
C03	181941	183996	C03p00390.1_BnaDAR	0	+
C03	192913	194995	C03p00410.1_BnaDAR	0	+
C03	391548	394473	C03p00850.1_BnaDAR	0	+
C03	570190	572347	C03p01330.1_BnaDAR	0	-
C03	1018124	1019204	C03p02280.1_BnaDAR	0	+
C03	1352230	1357321	C03p03010.1_BnaDAR	0	+
C03	1532252	1535609	C03p03350.1_BnaDAR	0	+
C03	1759069	1759907	C03p03860.1_BnaDAR	0	-
C03	2164291	2169707	C03p04750.1_BnaDAR	0	+
C03	2205707	2209148	C03p04820.1_BnaDAR	0	+
C03	2328725	2367782	C03p05140.1_BnaDAR	0	+
C03	2791726	2793591	C03p05660.1_BnaDAR	0	-
C03	2978938	2985269	C03p06020.1_BnaDAR	0	-
C03	3102851	3104839	C03p06310.1_BnaDAR	0	+
C03	3110464	3114848	C03p06340.1_BnaDAR	0	+
C03	3123099	3127072	C03p06360.1_BnaDAR	0	+
C03	3328423	3329835	C03p06810.1_BnaDAR	0	+
C03	3636546	3642175	C03p07480.1_BnaDAR	0	-
C03	3777938	3780402	C03p07850.1_BnaDAR	0	+
C03	4159572	4162360	C03p08710.1_BnaDAR	0	+
C03	4349423	4354530	C03p09120.1_BnaDAR	0	+
C03	4638449	4643279	C03p09750.1_BnaDAR	0	-
C03	4720001	4724944	C03p09950.1_BnaDAR	0	-
C03	4726272	4731481	C03p09960.1_BnaDAR	0	+
C03	4864439	4865710	C03p10220.1_BnaDAR	0	-
C03	4867009	4872376	C03p10230.1_BnaDAR	0	-
C03	4878147	4879724	C03p10250.1_BnaDAR	0	-
C03	4911070	4912518	C03p10340.1_BnaDAR	0	+
C03	4931201	4933234	C03p10380.1_BnaDAR	0	+
C03	5077861	5083214	C03p10540.1_BnaDAR	0	-
C03	5104342	5108537	C03p10600.1_BnaDAR	0	+
C03	5175280	5175934	C03p10750.1_BnaDAR	0	+
C03	5454922	5469214	C03p11380.1_BnaDAR	0	+
C03	5569176	5570533	C03p11560.1_BnaDAR	0	+
C03	5666359	5669446	C03p11730.1_BnaDAR	0	+
C03	6039308	6040959	C03p12470.1_BnaDAR	0	-
C03	6266327	6268348	C03p12910.1_BnaDAR	0	-
C03	6270130	6271600	C03p12920.1_BnaDAR	0	-
C03	6279956	6281960	C03p12940.1_BnaDAR	0	-
C03	6462836	6474105	C03p13370.1_BnaDAR	0	-
C03	6480472	6484030	C03p13410.1_BnaDAR	0	-
C03	6492968	6497242	C03p13430.1_BnaDAR	0	-
C03	6499046	6505128	C03p13440.1_BnaDAR	0	-
C03	6597511	6600774	C03p13700.1_BnaDAR	0	-
C03	6606753	6608763	C03p13720.1_BnaDAR	0	-
C03	6625752	6629016	C03p13760.1_BnaDAR	0	-
C03	6629787	6639866	C03p13770.1_BnaDAR	0	-
C03	6923268	6928973	C03p14470.1_BnaDAR	0	-
C03	6950729	6953045	C03p14530.1_BnaDAR	0	+
C03	7372206	7373700	C03p15390.1_BnaDAR	0	-
C03	7430780	7432763	C03p15520.1_BnaDAR	0	+
C03	7501869	7503167	C03p15700.1_BnaDAR	0	+
C03	7505289	7506230	C03p15710.1_BnaDAR	0	+
C03	7644635	7649499	C03p16040.1_BnaDAR	0	-
C03	8151128	8153407	C03p17010.1_BnaDAR	0	-
C03	8240134	8241154	C03p17140.1_BnaDAR	0	+
C03	8242576	8245099	C03p17150.1_BnaDAR	0	+
C03	8617687	8619648	C03p17730.1_BnaDAR	0	+
C03	9088827	9091407	C03p18510.1_BnaDAR	0	-
C03	9157927	9159402	C03p18640.1_BnaDAR	0	+
C03	9270074	9271898	C03p18860.1_BnaDAR	0	-
C03	9953488	9955946	C03p19980.1_BnaDAR	0	-
C03	9957323	9958592	C03p20000.1_BnaDAR	0	-
C03	10451659	10453567	C03p20850.1_BnaDAR	0	+
C03	10590402	10592337	C03p21000.1_BnaDAR	0	+
C03	10907846	10909407	C03p21520.1_BnaDAR	0	-
C03	10988141	10989938	C03p21670.1_BnaDAR	0	+
C03	11332893	11337367	C03p22280.1_BnaDAR	0	+
C03	11342369	11346550	C03p22290.1_BnaDAR	0	+
C03	11364909	11371585	C03p22330.1_BnaDAR	0	+
C03	11633246	11633853	C03p22780.1_BnaDAR	0	-
C03	11692365	11695580	C03p22860.1_BnaDAR	0	-
C03	11798444	11803087	C03p23040.1_BnaDAR	0	+
C03	11854679	11860091	C03p23120.1_BnaDAR	0	-
C03	12060818	12062681	C03p23520.1_BnaDAR	0	+
C03	12169514	12171629	C03p23670.1_BnaDAR	0	+
C03	12431682	12436291	C03p24000.1_BnaDAR	0	+
C03	12782051	12784079	C03p24480.1_BnaDAR	0	-
C03	12828958	12832533	C03p24540.1_BnaDAR	0	+
C03	13114131	13119749	C03p24940.1_BnaDAR	0	+
C03	13723616	13725980	C03p25960.1_BnaDAR	0	-
C03	13921665	13924119	C03p26150.1_BnaDAR	0	-
C03	13950664	13957063	C03p26240.1_BnaDAR	0	-
C03	15210571	15214083	C03p28220.1_BnaDAR	0	-
C03	15533137	15535827	C03p28710.1_BnaDAR	0	+
C03	15773806	15777261	C03p29100.1_BnaDAR	0	+
C03	16088891	16090354	C03p29600.1_BnaDAR	0	-
C03	16190792	16193255	C03p29810.1_BnaDAR	0	-
C03	16228608	16230402	C03p29880.1_BnaDAR	0	+
C03	16501683	16503701	C03p30310.1_BnaDAR	0	-
C03	16736540	16738695	C03p30710.1_BnaDAR	0	+
C03	16813095	16820791	C03p30780.1_BnaDAR	0	-
C03	17295287	17297206	C03p31430.1_BnaDAR	0	-
C03	17931981	17932772	C03p32040.1_BnaDAR	0	+
C03	18312738	18315965	C03p32480.1_BnaDAR	0	-
C03	18321959	18325405	C03p32510.1_BnaDAR	0	+
C03	18510188	18512708	C03p32770.1_BnaDAR	0	-
C03	18664757	18667828	C03p33000.1_BnaDAR	0	-
C03	18762914	18766279	C03p33120.1_BnaDAR	0	-
C03	18772950	18780704	C03p33140.1_BnaDAR	0	-
C03	19055717	19058720	C03p33490.1_BnaDAR	0	+
C03	19595302	19598822	C03p34170.1_BnaDAR	0	-
C03	19921805	19924121	C03p34650.1_BnaDAR	0	+
C03	20349983	20351079	C03p35180.1_BnaDAR	0	+
C03	20480699	20484468	C03p35340.1_BnaDAR	0	-
C03	20624310	20638671	C03p35480.1_BnaDAR	0	+
C03	20815879	20819055	C03p35730.1_BnaDAR	0	+
C03	21242030	21243236	C03p36290.1_BnaDAR	0	+
C03	21318710	21321446	C03p36330.1_BnaDAR	0	+
C03	21334571	21337120	C03p36350.1_BnaDAR	0	+
C03	21669227	21672920	C03p36790.1_BnaDAR	0	+
C03	22388051	22390079	C03p37880.1_BnaDAR	0	+
C03	22562649	22565782	C03p38060.1_BnaDAR	0	-
C03	22644965	22648375	C03p38210.1_BnaDAR	0	-
C03	22712059	22712598	C03p38290.1_BnaDAR	0	-
C03	23395004	23396277	C03p39270.1_BnaDAR	0	+
C03	23614608	23624672	C03p39800.1_BnaDAR	0	+
C03	23625396	23628009	C03p39810.1_BnaDAR	0	+
C03	23687179	23688322	C03p39910.1_BnaDAR	0	+
C03	23832205	23834631	C03p40240.1_BnaDAR	0	+
C03	24025391	24028467	C03p40620.1_BnaDAR	0	-
C03	24053295	24056021	C03p40670.1_BnaDAR	0	-
C03	24580634	24581487	C03p41700.1_BnaDAR	0	+
C03	24583022	24585136	C03p41710.1_BnaDAR	0	+
C03	25038377	25043049	C03p42410.1_BnaDAR	0	-
C03	25322988	25324098	C03p42920.1_BnaDAR	0	-
C03	25466265	25469579	C03p43250.1_BnaDAR	0	-
C03	26302683	26305429	C03p44670.1_BnaDAR	0	-
C03	27257398	27259978	C03p46040.1_BnaDAR	0	-
C03	27278327	27288455	C03p46120.1_BnaDAR	0	-
C03	27656791	27661414	C03p46640.1_BnaDAR	0	-
C03	28149385	28206178	C03p47270.1_BnaDAR	0	+
C03	30074031	30077096	C03p49740.1_BnaDAR	0	-
C03	31119172	31121357	C03p50980.1_BnaDAR	0	+
C03	31234733	31236945	C03p51150.1_BnaDAR	0	+
C03	31507120	31518479	C03p51530.1_BnaDAR	0	+
C03	31646612	31650948	C03p51660.1_BnaDAR	0	-
C03	32105372	32130105	C03p52210.1_BnaDAR	0	-
C03	32783787	32787065	C03p53010.1_BnaDAR	0	-
C03	33345996	33347145	C03p53440.1_BnaDAR	0	+
C03	33653150	33654436	C03p53750.1_BnaDAR	0	+
C03	34032967	34035139	C03p54240.1_BnaDAR	0	+
C03	34165057	34166641	C03p54410.1_BnaDAR	0	-
C03	34296581	34300013	C03p54590.1_BnaDAR	0	-
C03	34366635	34371448	C03p54670.1_BnaDAR	0	+
C03	34685534	34690881	C03p55030.1_BnaDAR	0	+
C03	35056636	35060893	C03p55540.1_BnaDAR	0	-
C03	35303214	35305174	C03p55840.1_BnaDAR	0	-
C03	35389564	35392442	C03p55930.1_BnaDAR	0	-
C03	35400984	35413967	C03p55950.1_BnaDAR	0	-
C03	35646745	35651752	C03p56140.1_BnaDAR	0	+
C03	35797283	35797739	C03p56370.1_BnaDAR	0	+
C03	35799565	35800426	C03p56380.1_BnaDAR	0	+
C03	36110437	36113525	C03p56870.1_BnaDAR	0	-
C03	36608951	36611383	C03p57450.1_BnaDAR	0	-
C03	37017462	37032231	C03p57910.1_BnaDAR	0	-
C03	37067333	37080121	C03p57940.1_BnaDAR	0	+
C03	37434584	37438000	C03p58450.1_BnaDAR	0	+
C03	38598890	38601966	C03p59960.1_BnaDAR	0	-
C03	39356431	39359707	C03p60840.1_BnaDAR	0	+
C03	39719931	39724389	C03p61210.1_BnaDAR	0	-
C03	39747312	39751271	C03p61250.1_BnaDAR	0	-
C03	39870922	39908673	C03p61420.1_BnaDAR	0	-
C03	40069106	40072928	C03p61660.1_BnaDAR	0	+
C03	40545086	40547974	C03p62450.1_BnaDAR	0	-
C03	40689315	40692594	C03p62740.1_BnaDAR	0	-
C03	41511603	41513116	C03p63790.1_BnaDAR	0	+
C03	41699810	41705795	C03p64020.1_BnaDAR	0	-
C03	42188195	42195561	C03p64490.1_BnaDAR	0	-
C03	42316837	42322202	C03p64640.1_BnaDAR	0	-
C03	44611925	44613543	C03p66490.1_BnaDAR	0	-
C03	46146360	46148600	C03p67280.1_BnaDAR	0	+
C03	48448433	48450548	C03p67940.1_BnaDAR	0	+
C03	51714403	51715192	C03p69560.1_BnaDAR	0	-
C03	52598761	52600810	C03p69920.1_BnaDAR	0	-
C03	52629485	52631567	C03p69940.1_BnaDAR	0	-
C03	52632362	52634873	C03p69950.1_BnaDAR	0	-
C03	52644138	52657506	C03p69960.1_BnaDAR	0	-
C03	53427966	53430471	C03p70640.1_BnaDAR	0	+
C03	53448334	53452233	C03p70670.1_BnaDAR	0	+
C03	53798457	53802567	C03p70880.1_BnaDAR	0	-
C03	53846945	53847656	C03p70900.1_BnaDAR	0	-
C03	54276954	54278503	C03p71370.1_BnaDAR	0	-
C03	54287431	54290581	C03p71390.1_BnaDAR	0	-
C03	54512019	54518587	C03p71600.1_BnaDAR	0	+
C03	54691277	54694391	C03p71800.1_BnaDAR	0	+
C03	55364784	55367538	C03p72410.1_BnaDAR	0	+
C03	57996571	57999645	C03p75310.1_BnaDAR	0	+
C03	58218030	58219578	C03p75620.1_BnaDAR	0	-
C03	58607923	58650406	C03p76050.1_BnaDAR	0	-
C03	58658144	58678906	C03p76080.1_BnaDAR	0	-
C03	58678968	58700049	C03p76100.1_BnaDAR	0	-
C03	58744753	58750420	C03p76150.1_BnaDAR	0	-
C03	59543519	59550378	C03p76970.1_BnaDAR	0	+
C03	59557217	59560568	C03p76990.1_BnaDAR	0	+
C03	60004779	60007419	C03p77620.1_BnaDAR	0	-
C03	60136092	60139698	C03p77850.1_BnaDAR	0	+
C03	60371512	60391830	C03p78190.1_BnaDAR	0	-
C03	61812793	61813859	C03p79580.1_BnaDAR	0	-
C03	61831242	61831728	C03p79620.1_BnaDAR	0	-
C03	61841747	61849245	C03p79630.1_BnaDAR	0	-
C03	61863062	61863710	C03p79640.1_BnaDAR	0	-
C03	61876142	61878601	C03p79680.1_BnaDAR	0	-
C03	61887688	61890242	C03p79690.1_BnaDAR	0	+
C03	62261200	62264603	C03p80260.1_BnaDAR	0	-
C03	62267128	62269188	C03p80270.1_BnaDAR	0	+
C03	62276750	62285166	C03p80280.1_BnaDAR	0	-
C03	62313986	62321146	C03p80310.1_BnaDAR	0	+
C03	62703403	62710617	C03p80880.1_BnaDAR	0	-
C03	63219383	63222052	C03p81400.1_BnaDAR	0	+
C03	63239830	63242179	C03p81410.1_BnaDAR	0	+
C03	63290028	63291655	C03p81430.1_BnaDAR	0	-
C03	63314729	63316031	C03p81450.1_BnaDAR	0	-
C03	63563462	63568924	C03p81690.1_BnaDAR	0	+
C03	63837769	63842025	C03p82010.1_BnaDAR	0	-
C03	63855955	63860221	C03p82020.1_BnaDAR	0	+
C03	63886851	63890598	C03p82050.1_BnaDAR	0	+
C03	63892378	63896357	C03p82060.1_BnaDAR	0	+
C03	64059112	64060092	C03p82210.1_BnaDAR	0	+
C03	64752664	64756093	C03p82860.1_BnaDAR	0	+
C03	64811525	64824458	C03p82960.1_BnaDAR	0	-
C03	65396287	65400408	C03p83670.1_BnaDAR	0	-
C03	65651904	65678754	C03p83940.1_BnaDAR	0	-
C03	65797975	65801172	C03p84050.1_BnaDAR	0	+
C03	66295873	66298506	C03p84470.1_BnaDAR	0	+
C03	66544623	66547317	C03p84620.1_BnaDAR	0	+
C03	66548113	66550751	C03p84630.1_BnaDAR	0	-
C03	66561051	66563885	C03p84640.1_BnaDAR	0	-
C03	66588757	66591047	C03p84650.1_BnaDAR	0	-
C03	66599403	66604341	C03p84660.1_BnaDAR	0	-
C03	66658699	66659791	C03p84710.1_BnaDAR	0	+
C03	67664960	67668455	C03p85770.1_BnaDAR	0	-
C03	68365741	68367712	C03p86540.1_BnaDAR	0	-
C03	68393990	68397166	C03p86590.1_BnaDAR	0	+
C03	68471868	68479494	C03p86760.1_BnaDAR	0	+
C03	69006224	69036633	C03p87390.1_BnaDAR	0	-
C03	69079213	69081906	C03p87430.1_BnaDAR	0	-
C03	69716039	69717347	C03p88400.1_BnaDAR	0	-
C03	70591395	70594058	C03p89480.1_BnaDAR	0	+
C03	70631817	70635325	C03p89520.1_BnaDAR	0	+
C03	70808947	70811143	C03p89700.1_BnaDAR	0	+
C03	71299110	71301442	C03p90310.1_BnaDAR	0	-
C03	71314891	71318324	C03p90320.1_BnaDAR	0	-
C03	71540203	71542807	C03p90550.1_BnaDAR	0	-
C03	71549128	71551820	C03p90570.1_BnaDAR	0	+
C03	71713593	71713878	C03p90780.1_BnaDAR	0	-
C03	71718896	71719181	C03p90800.1_BnaDAR	0	-
C03	71838543	71839258	C03p90910.1_BnaDAR	0	-
C03	72216264	72218031	C03p91310.1_BnaDAR	0	+
C03	72521052	72524346	C03p91720.1_BnaDAR	0	-
C03	72526772	72533870	C03p91730.1_BnaDAR	0	+
C03	72547995	72551490	C03p91750.1_BnaDAR	0	+
C03	72789983	72791174	C03p92050.1_BnaDAR	0	-
C03	72791650	72792145	C03p92060.1_BnaDAR	0	-
C03	73209549	73212567	C03p92590.1_BnaDAR	0	-
C03	73657281	73663021	C03p93410.1_BnaDAR	0	-
C03	73663995	73669604	C03p93420.1_BnaDAR	0	-
C04	2820389	2823133	C04p03020.1_BnaDAR	0	+
C04	2898420	2905751	C04p03120.1_BnaDAR	0	+
C04	3103710	3104549	C04p03520.1_BnaDAR	0	+
C04	3409846	3411211	C04p03880.1_BnaDAR	0	+
C04	3589097	3591088	C04p04050.1_BnaDAR	0	-
C04	3877888	3879826	C04p04400.1_BnaDAR	0	+
C04	4067245	4069144	C04p04650.1_BnaDAR	0	+
C04	4758820	4761075	C04p05570.1_BnaDAR	0	-
C04	5297410	5300039	C04p06300.1_BnaDAR	0	+
C04	6030540	6031014	C04p07530.1_BnaDAR	0	+
C04	6553053	6559475	C04p08170.1_BnaDAR	0	+
C04	8157902	8159924	C04p10220.1_BnaDAR	0	+
C04	8671104	8675354	C04p10890.1_BnaDAR	0	-
C04	9291331	9295214	C04p11740.1_BnaDAR	0	+
C04	9904987	9908301	C04p12440.1_BnaDAR	0	+
C04	10616542	10619914	C04p13650.1_BnaDAR	0	+
C04	10746494	10747088	C04p13850.1_BnaDAR	0	+
C04	11346479	11353794	C04p14610.1_BnaDAR	0	+
C04	11413990	11416741	C04p14720.1_BnaDAR	0	+
C04	11567069	11568530	C04p14960.1_BnaDAR	0	+
C04	11589876	11591352	C04p14970.1_BnaDAR	0	+
C04	12673484	12675899	C04p16280.1_BnaDAR	0	-
C04	12680194	12682546	C04p16310.1_BnaDAR	0	-
C04	12707898	12710301	C04p16350.1_BnaDAR	0	-
C04	12795442	12798094	C04p16490.1_BnaDAR	0	+
C04	13079257	13082432	C04p16900.1_BnaDAR	0	-
C04	13118606	13121578	C04p16980.1_BnaDAR	0	+
C04	13156498	13158421	C04p17010.1_BnaDAR	0	+
C04	14179714	14185062	C04p18210.1_BnaDAR	0	+
C04	14198220	14199339	C04p18230.1_BnaDAR	0	+
C04	14751268	14753845	C04p18920.1_BnaDAR	0	+
C04	15418477	15420380	C04p19550.1_BnaDAR	0	-
C04	15963552	15964884	C04p20140.1_BnaDAR	0	+
C04	17447893	17449786	C04p21730.1_BnaDAR	0	+
C04	17657576	17661347	C04p21950.1_BnaDAR	0	-
C04	17696685	17721817	C04p21990.1_BnaDAR	0	+
C04	18648737	18650966	C04p23000.1_BnaDAR	0	+
C04	18993705	18995950	C04p23270.1_BnaDAR	0	-
C04	19983266	19984531	C04p24270.1_BnaDAR	0	+
C04	20147156	20150249	C04p24430.1_BnaDAR	0	-
C04	20402347	20405248	C04p24610.1_BnaDAR	0	-
C04	21217772	21226814	C04p24980.1_BnaDAR	0	+
C04	21496620	21499049	C04p25140.1_BnaDAR	0	-
C04	23361965	23364146	C04p25820.1_BnaDAR	0	+
C04	24071354	24073690	C04p26300.1_BnaDAR	0	-
C04	24464930	24465498	C04p26580.1_BnaDAR	0	-
C04	27145263	27147729	C04p27240.1_BnaDAR	0	+
C04	27179728	27182710	C04p27270.1_BnaDAR	0	-
C04	27186207	27188623	C04p27280.1_BnaDAR	0	-
C04	27213224	27216167	C04p27310.1_BnaDAR	0	-
C04	27605650	27608753	C04p27470.1_BnaDAR	0	+
C04	29828802	29830202	C04p28930.1_BnaDAR	0	-
C04	29885677	29889734	C04p28970.1_BnaDAR	0	-
C04	30566279	30569213	C04p29430.1_BnaDAR	0	+
C04	30708822	30724792	C04p29530.1_BnaDAR	0	+
C04	30794023	30797456	C04p29620.1_BnaDAR	0	+
C04	30881743	30887387	C04p29740.1_BnaDAR	0	-
C04	31024180	31028460	C04p29940.1_BnaDAR	0	-
C04	31450321	31455535	C04p30550.1_BnaDAR	0	-
C04	32143278	32144668	C04p31130.1_BnaDAR	0	+
C04	33168886	33170568	C04p32060.1_BnaDAR	0	-
C04	33714879	33718189	C04p32890.1_BnaDAR	0	+
C04	33826266	33828449	C04p33060.1_BnaDAR	0	-
[truncated: 953 more rows]
