# Supplementary material for: Long-read assembly of the Brassica napus reference genome Darmor-bzh
Source: Gigascience. 2020 Dec 15;9(12):giaa137. doi: 10.1093/gigascience/giaa137 (PMC7736779; doi:10.1093/gigascience/giaa137)
Supplement: giaa137_Supplemental_Files [file giaa137_supplemental_files.zip › Table S18 - Darmor-bzh v5 v10 correspondance.xlsx]

## Sheet: darmor5_darmor10_gene_name_corr
Correspondence between the genes of the v5 and the v10 B. napus cv Darmor-bzh assemblies using two different methods (M1 and M2, cf Methods in the manuscript). For each gene, the position of the gene (chromosome) on Darmor v5 and v10 assemblies are indicated. In addition, we indicate the method (M1 and/or M2) that allowed to identify this relationship.
Darmor-v5_gene	Darmor-v5_chr	Darmor-v10_gene	Darmor-v10_chr	Method
BnaA01g00010D	A01	A01p00960.1_BnaDAR	A01	M1,M2
BnaA01g00020D	A01	A01p00970.1_BnaDAR	A01	M1,M2
BnaA01g00030D	A01	A01p00980.1_BnaDAR	A01	M1,M2
BnaA01g00040D	A01	A01p00990.1_BnaDAR	A01	M1
BnaA01g00050D	A01	A01p01000.1_BnaDAR	A01	M1,M2
BnaA01g00060D	A01	A01p01010.1_BnaDAR	A01	M1,M2
BnaA01g00070D	A01	A01p01020.1_BnaDAR	A01	M1,M2
BnaA01g00080D	A01	A01p01030.1_BnaDAR	A01	M1,M2
BnaA01g00090D	A01	A01p01040.1_BnaDAR	A01	M1,M2
BnaA01g00100D	A01	A01p01050.1_BnaDAR	A01	M1,M2
BnaA01g00110D	A01	A01p01060.1_BnaDAR	A01	M1,M2
BnaA01g00120D	A01	A01p01070.1_BnaDAR	A01	M1,M2
BnaA01g00130D	A01	A01p01080.1_BnaDAR	A01	M1,M2
BnaA01g00140D	A01	A01p01090.1_BnaDAR	A01	M1,M2
BnaA01g00150D	A01	A01p01100.1_BnaDAR	A01	M1,M2
BnaA01g00160D	A01	A01p01110.1_BnaDAR	A01	M1,M2
BnaA01g00170D	A01	A01p01120.1_BnaDAR	A01	M1,M2
BnaA01g00180D	A01	A01p01130.1_BnaDAR	A01	M1,M2
BnaA01g00190D	A01	A01p01140.1_BnaDAR	A01	M1,M2
BnaA01g00200D	A01	A01p01150.1_BnaDAR	A01	M1,M2
BnaA01g00210D	A01	A01p01160.1_BnaDAR	A01	M1,M2
BnaA01g00220D	A01	A01p01170.1_BnaDAR	A01	M1,M2
BnaA01g00230D	A01	A01p01190.1_BnaDAR	A01	M1,M2
BnaA01g00240D	A01	A01p01200.1_BnaDAR	A01	M1,M2
BnaA01g00250D	A01	A01p01220.1_BnaDAR	A01	M1,M2
BnaA01g00260D	A01	A01p01230.1_BnaDAR	A01	M1,M2
BnaA01g00270D	A01	A01p01280.1_BnaDAR	A01	M1,M2
BnaA01g00280D	A01	A01p01290.1_BnaDAR	A01	M1,M2
BnaA01g00290D	A01	A01p01300.1_BnaDAR	A01	M1,M2
BnaA01g00300D	A01	A01p01310.1_BnaDAR	A01	M1,M2
BnaA01g00310D	A01	A01p01320.1_BnaDAR	A01	M1,M2
BnaA01g00320D	A01	A01p01330.1_BnaDAR	A01	M1,M2
BnaA01g00330D	A01	A01p01340.1_BnaDAR	A01	M1,M2
BnaA01g00340D	A01	A01p01350.1_BnaDAR	A01	M1,M2
BnaA01g00360D	A01	A01p01370.1_BnaDAR	A01	M1,M2
BnaA01g00370D	A01	A01p01380.1_BnaDAR	A01	M1,M2
BnaA01g00380D	A01	A01p01390.1_BnaDAR	A01	M1,M2
BnaA01g00390D	A01	A01p01400.1_BnaDAR	A01	M1,M2
BnaA01g00400D	A01	A01p01410.1_BnaDAR	A01	M1,M2
BnaA01g00410D	A01	A01p01440.1_BnaDAR	A01	M1,M2
BnaA01g00420D	A01	A01p01450.1_BnaDAR	A01	M1,M2
BnaA01g00430D	A01	A01p01460.1_BnaDAR	A01	M1,M2
BnaA01g00440D	A01	A01p01480.1_BnaDAR	A01	M1,M2
BnaA01g00450D	A01	A01p01500.1_BnaDAR	A01	M1,M2
BnaA01g00460D	A01	A01p01510.1_BnaDAR	A01	M1,M2
BnaA01g00470D	A01	A01p01520.1_BnaDAR	A01	M1,M2
BnaA01g00480D	A01	A01p01530.1_BnaDAR	A01	M1,M2
BnaA01g00490D	A01	A01p01540.1_BnaDAR	A01	M1,M2
BnaA01g00500D	A01	A01p01550.1_BnaDAR	A01	M1,M2
BnaA01g00510D	A01	A01p01580.1_BnaDAR	A01	M1
BnaA01g00520D	A01	A01p01590.1_BnaDAR	A01	M1,M2
BnaA01g00530D	A01	A01p01600.1_BnaDAR	A01	M1,M2
BnaA01g00540D	A01	A01p01610.1_BnaDAR	A01	M2
BnaA01g00570D	A01	A01p01620.1_BnaDAR	A01	M1
BnaA01g00580D	A01	A01p01630.1_BnaDAR	A01	M1,M2
BnaA01g00590D	A01	A01p01640.1_BnaDAR	A01	M1,M2
BnaA01g00600D	A01	A01p01660.1_BnaDAR	A01	M1,M2
BnaA01g00610D	A01	A01p01670.1_BnaDAR	A01	M1,M2
BnaA01g00630D	A01	A01p01670.1_BnaDAR	A01	M1
BnaA01g00640D	A01	A01p01680.1_BnaDAR	A01	M1,M2
BnaA01g00650D	A01	A01p01690.1_BnaDAR	A01	M1,M2
BnaA01g00660D	A01	A01p01700.1_BnaDAR	A01	M1,M2
BnaA01g00670D	A01	A01p01710.1_BnaDAR	A01	M1
BnaA01g00680D	A01	A01p01720.1_BnaDAR	A01	M1,M2
BnaA01g00690D	A01	A01p01730.1_BnaDAR	A01	M1,M2
BnaA01g00700D	A01	A01p01740.1_BnaDAR	A01	M1,M2
BnaA01g00710D	A01	A01p01750.1_BnaDAR	A01	M1,M2
BnaA01g00720D	A01	A01p01760.1_BnaDAR	A01	M1,M2
BnaA01g00730D	A01	A01p01800.1_BnaDAR	A01	M1,M2
BnaA01g00740D	A01	A01p01810.1_BnaDAR	A01	M1,M2
BnaA01g00750D	A01	A01p01830.1_BnaDAR	A01	M1,M2
BnaA01g00760D	A01	A01p01840.1_BnaDAR	A01	M1,M2
BnaA01g00770D	A01	A01p01850.1_BnaDAR	A01	M1,M2
BnaA01g00780D	A01	A01p01870.1_BnaDAR	A01	M1,M2
BnaA01g00790D	A01	A01p01870.1_BnaDAR	A01	M1
BnaA01g00800D	A01	A01p01880.1_BnaDAR	A01	M1,M2
BnaA01g00810D	A01	A01p01890.1_BnaDAR	A01	M1,M2
BnaA01g00820D	A01	A01p01900.1_BnaDAR	A01	M1,M2
BnaA01g00830D	A01	A01p01900.1_BnaDAR	A01	M1
BnaA01g00850D	A01	A01p01910.1_BnaDAR	A01	M1,M2
BnaA01g00860D	A01	A01p01920.1_BnaDAR	A01	M1,M2
BnaA01g00870D	A01	A01p01930.1_BnaDAR	A01	M1
BnaA01g00880D	A01	A01p01940.1_BnaDAR	A01	M1,M2
BnaA01g00890D	A01	A01p01950.1_BnaDAR	A01	M1,M2
BnaA01g00900D	A01	A01p01960.1_BnaDAR	A01	M1,M2
BnaA01g00910D	A01	A01p01970.1_BnaDAR	A01	M1,M2
BnaA01g00920D	A01	A01p01990.1_BnaDAR	A01	M1,M2
BnaA01g00930D	A01	A01p02000.1_BnaDAR	A01	M1,M2
BnaA01g00940D	A01	A01p02010.1_BnaDAR	A01	M1
BnaA01g00950D	A01	A01p02020.1_BnaDAR	A01	M1,M2
BnaA01g00960D	A01	A01p02030.1_BnaDAR	A01	M1,M2
BnaA01g00970D	A01	A01p02040.1_BnaDAR	A01	M1,M2
BnaA01g00980D	A01	A01p02050.1_BnaDAR	A01	M1,M2
BnaA01g00990D	A01	A01p02060.1_BnaDAR	A01	M1,M2
BnaA01g01000D	A01	A01p02070.1_BnaDAR	A01	M1,M2
BnaA01g01010D	A01	A01p02080.1_BnaDAR	A01	M1,M2
BnaA01g01020D	A01	A01p02090.1_BnaDAR	A01	M1,M2
BnaA01g01030D	A01	A01p02110.1_BnaDAR	A01	M1,M2
BnaA01g01040D	A01	A01p02120.1_BnaDAR	A01	M1,M2
BnaA01g01050D	A01	A01p02130.1_BnaDAR	A01	M1,M2
BnaA01g01060D	A01	A01p02140.1_BnaDAR	A01	M1,M2
BnaA01g01070D	A01	A01p02150.1_BnaDAR	A01	M1,M2
BnaA01g01080D	A01	A01p02160.1_BnaDAR	A01	M1,M2
BnaA01g01090D	A01	A01p02170.1_BnaDAR	A01	M1,M2
BnaA01g01100D	A01	A01p02180.1_BnaDAR	A01	M1,M2
BnaA01g01110D	A01	A01p02190.1_BnaDAR	A01	M1,M2
BnaA01g01120D	A01	A01p02200.1_BnaDAR	A01	M1,M2
BnaA01g01130D	A01	A01p02210.1_BnaDAR	A01	M1
BnaA01g01140D	A01	A01p02220.1_BnaDAR	A01	M1
BnaA01g01150D	A01	A01p02220.1_BnaDAR	A01	M1,M2
BnaA01g01160D	A01	A01p02230.1_BnaDAR	A01	M1,M2
BnaA01g01170D	A01	A01p02240.1_BnaDAR	A01	M1
BnaA01g01180D	A01	A01p02240.1_BnaDAR	A01	M2
BnaA01g01200D	A01	A01p02270.1_BnaDAR	A01	M1
BnaA01g01210D	A01	A01p02350.1_BnaDAR	A01	M1,M2
BnaA01g01220D	A01	A01p02360.1_BnaDAR	A01	M1,M2
BnaA01g01230D	A01	A01p02370.1_BnaDAR	A01	M1,M2
BnaA01g01240D	A01	A01p02380.1_BnaDAR	A01	M1,M2
BnaA01g01250D	A01	A01p02390.1_BnaDAR	A01	M1,M2
BnaA01g01260D	A01	A01p02410.1_BnaDAR	A01	M1
BnaA01g01270D	A01	A01p02400.1_BnaDAR	A01	M1
BnaA01g01280D	A01	A01p02410.1_BnaDAR	A01	M1,M2
BnaA01g01290D	A01	A01p02420.1_BnaDAR	A01	M2
BnaA01g01300D	A01	A01p02430.1_BnaDAR	A01	M1,M2
BnaA01g01310D	A01	A01p02440.1_BnaDAR	A01	M1,M2
BnaA01g01320D	A01	A01p02450.1_BnaDAR	A01	M1,M2
BnaA01g01330D	A01	A01p02460.1_BnaDAR	A01	M1,M2
BnaA01g01340D	A01	A01p02470.1_BnaDAR	A01	M1,M2
BnaA01g01350D	A01	A01p02480.1_BnaDAR	A01	M1,M2
BnaA01g01360D	A01	A01p02490.1_BnaDAR	A01	M1
BnaA01g01370D	A01	A01p02500.1_BnaDAR	A01	M1,M2
BnaA01g01380D	A01	A01p02510.1_BnaDAR	A01	M1
BnaA01g01390D	A01	A01p02530.1_BnaDAR	A01	M2
BnaA01g01400D	A01	A01p02540.1_BnaDAR	A01	M1
BnaA01g01410D	A01	A01p02550.1_BnaDAR	A01	M1,M2
BnaA01g01420D	A01	A01p02560.1_BnaDAR	A01	M1,M2
BnaA01g01430D	A01	A01p02570.1_BnaDAR	A01	M1,M2
BnaA01g01440D	A01	A01p02580.1_BnaDAR	A01	M1
BnaA01g01450D	A01	A01p02590.1_BnaDAR	A01	M1,M2
BnaA01g01460D	A01	A01p02600.1_BnaDAR	A01	M1,M2
BnaA01g01470D	A01	A01p02610.1_BnaDAR	A01	M1,M2
BnaA01g01480D	A01	A01p02620.1_BnaDAR	A01	M1,M2
BnaA01g01490D	A01	A01p02630.1_BnaDAR	A01	M1,M2
BnaA01g01500D	A01	A01p02640.1_BnaDAR	A01	M1
BnaA01g01510D	A01	A01p02650.1_BnaDAR	A01	M1,M2
BnaA01g01520D	A01	A01p02660.1_BnaDAR	A01	M1,M2
BnaA01g01530D	A01	A01p02670.1_BnaDAR	A01	M1,M2
BnaA01g01540D	A01	A01p02680.1_BnaDAR	A01	M1,M2
BnaA01g01550D	A01	A01p02690.1_BnaDAR	A01	M1,M2
BnaA01g01560D	A01	A01p02700.1_BnaDAR	A01	M1
BnaA01g01570D	A01	A01p02710.1_BnaDAR	A01	M1,M2
BnaA01g01580D	A01	A01p02720.1_BnaDAR	A01	M1,M2
BnaA01g01590D	A01	A01p02730.1_BnaDAR	A01	M1,M2
BnaA01g01600D	A01	A01p02740.1_BnaDAR	A01	M1,M2
BnaA01g01610D	A01	A01p02750.1_BnaDAR	A01	M1,M2
BnaA01g01620D	A01	A01p02760.1_BnaDAR	A01	M1,M2
BnaA01g01630D	A01	A01p02780.1_BnaDAR	A01	M1,M2
BnaA01g01640D	A01	A01p02810.1_BnaDAR	A01	M1,M2
BnaA01g01650D	A01	A01p02820.1_BnaDAR	A01	M1,M2
BnaA01g01660D	A01	A01p02850.1_BnaDAR	A01	M1,M2
BnaA01g01670D	A01	A01p02860.1_BnaDAR	A01	M1,M2
BnaA01g01680D	A01	A01p02870.1_BnaDAR	A01	M1,M2
BnaA01g01690D	A01	A01p02880.1_BnaDAR	A01	M1,M2
BnaA01g01700D	A01	A01p02890.1_BnaDAR	A01	M1
BnaA01g01710D	A01	A01p02900.1_BnaDAR	A01	M1,M2
BnaA01g01730D	A01	A01p02910.1_BnaDAR	A01	M1,M2
BnaA01g01740D	A01	A01p02920.1_BnaDAR	A01	M1
BnaA01g01750D	A01	A01p02890.1_BnaDAR	A01	M2
BnaA01g01770D	A01	A01p02930.1_BnaDAR	A01	M1,M2
BnaA01g01780D	A01	A01p02940.1_BnaDAR	A01	M1,M2
BnaA01g01790D	A01	A01p02950.1_BnaDAR	A01	M1,M2
BnaA01g01800D	A01	A01p02960.1_BnaDAR	A01	M1,M2
BnaA01g01810D	A01	A01p02970.1_BnaDAR	A01	M1,M2
BnaA01g01820D	A01	A01p02980.1_BnaDAR	A01	M1,M2
BnaA01g01830D	A01	A01p02990.1_BnaDAR	A01	M1,M2
BnaA01g01840D	A01	A01p03000.1_BnaDAR	A01	M1
BnaA01g01850D	A01	A01p03010.1_BnaDAR	A01	M1,M2
BnaA01g01860D	A01	A01p03020.1_BnaDAR	A01	M1,M2
BnaA01g01870D	A01	A01p03030.1_BnaDAR	A01	M1,M2
BnaA01g01880D	A01	A01p03040.1_BnaDAR	A01	M1,M2
BnaA01g01890D	A01	A01p03050.1_BnaDAR	A01	M1
BnaA01g01900D	A01	A01p03050.1_BnaDAR	A01	M2
BnaA01g01910D	A01	A01p03060.1_BnaDAR	A01	M1,M2
BnaA01g01920D	A01	A01p03070.1_BnaDAR	A01	M1,M2
BnaA01g01930D	A01	A01p03080.1_BnaDAR	A01	M1,M2
BnaA01g01940D	A01	A01p03090.1_BnaDAR	A01	M1,M2
BnaA01g01950D	A01	A01p03100.1_BnaDAR	A01	M1,M2
BnaA01g01960D	A01	A01p03110.1_BnaDAR	A01	M1,M2
BnaA01g01970D	A01	A01p03120.1_BnaDAR	A01	M1,M2
BnaA01g01980D	A01	A01p03130.1_BnaDAR	A01	M1,M2
BnaA01g01990D	A01	A01p03140.1_BnaDAR	A01	M1,M2
BnaA01g02000D	A01	A01p03140.1_BnaDAR	A01	M1
BnaA01g02010D	A01	A01p03150.1_BnaDAR	A01	M1
BnaA01g02020D	A01	A01p03160.1_BnaDAR	A01	M1,M2
BnaA01g02030D	A01	A01p03170.1_BnaDAR	A01	M1,M2
BnaA01g02040D	A01	A01p03180.1_BnaDAR	A01	M1,M2
BnaA01g02050D	A01	A01p03200.1_BnaDAR	A01	M1,M2
BnaA01g02060D	A01	A01p03210.1_BnaDAR	A01	M1,M2
BnaA01g02070D	A01	A01p03220.1_BnaDAR	A01	M1,M2
BnaA01g02080D	A01	A01p03230.1_BnaDAR	A01	M1,M2
BnaA01g02090D	A01	A01p03240.1_BnaDAR	A01	M1,M2
BnaA01g02100D	A01	A01p03250.1_BnaDAR	A01	M1,M2
BnaA01g02120D	A01	A01p03260.1_BnaDAR	A01	M1,M2
BnaA01g02130D	A01	A01p03270.1_BnaDAR	A01	M1,M2
BnaA01g02140D	A01	A01p03280.1_BnaDAR	A01	M1,M2
BnaA01g02150D	A01	A01p03290.1_BnaDAR	A01	M1
BnaA01g02160D	A01	A01p03300.1_BnaDAR	A01	M1
BnaA01g02170D	A01	A01p03310.1_BnaDAR	A01	M1,M2
BnaA01g02180D	A01	A01p03320.1_BnaDAR	A01	M1
BnaA01g02190D	A01	A01p03330.1_BnaDAR	A01	M1,M2
BnaA01g02210D	A01	A01p03530.1_BnaDAR	A01	M1,M2
BnaA01g02220D	A01	A01p03540.1_BnaDAR	A01	M1,M2
BnaA01g02230D	A01	A01p03550.1_BnaDAR	A01	M1,M2
BnaA01g02240D	A01	A01p03560.1_BnaDAR	A01	M1,M2
BnaA01g02250D	A01	A01p03570.1_BnaDAR	A01	M1,M2
BnaA01g02260D	A01	A01p03580.1_BnaDAR	A01	M1,M2
BnaA01g02270D	A01	A01p03590.1_BnaDAR	A01	M1,M2
BnaA01g02280D	A01	A01p03600.1_BnaDAR	A01	M1
BnaA01g02290D	A01	A01p03610.1_BnaDAR	A01	M1,M2
BnaA01g02300D	A01	A01p03620.1_BnaDAR	A01	M1,M2
BnaA01g02310D	A01	A01p03630.1_BnaDAR	A01	M1,M2
BnaA01g02320D	A01	A01p03640.1_BnaDAR	A01	M1
BnaA01g02330D	A01	A01p03650.1_BnaDAR	A01	M2
BnaA01g02340D	A01	A01p03660.1_BnaDAR	A01	M1,M2
BnaA01g02350D	A01	A01p03670.1_BnaDAR	A01	M1,M2
BnaA01g02360D	A01	A01p03680.1_BnaDAR	A01	M1,M2
BnaA01g02370D	A01	A01p03690.1_BnaDAR	A01	M1,M2
BnaA01g02380D	A01	A01p03700.1_BnaDAR	A01	M1
BnaA01g02390D	A01	A01p03710.1_BnaDAR	A01	M1,M2
BnaA01g02400D	A01	A01p03720.1_BnaDAR	A01	M1,M2
BnaA01g02410D	A01	A01p03730.1_BnaDAR	A01	M1,M2
BnaA01g02420D	A01	A01p03760.1_BnaDAR	A01	M1,M2
BnaA01g02430D	A01	A01p03770.1_BnaDAR	A01	M1,M2
BnaA01g02440D	A01	A01p03780.1_BnaDAR	A01	M1,M2
BnaA01g02450D	A01	A01p03790.1_BnaDAR	A01	M1,M2
BnaA01g02460D	A01	A01p03800.1_BnaDAR	A01	M1,M2
BnaA01g02470D	A01	A01p03810.1_BnaDAR	A01	M1,M2
BnaA01g02480D	A01	A01p03820.1_BnaDAR	A01	M1,M2
BnaA01g02490D	A01	A01p03830.1_BnaDAR	A01	M1,M2
BnaA01g02500D	A01	A01p03840.1_BnaDAR	A01	M1,M2
BnaA01g02510D	A01	A01p03850.1_BnaDAR	A01	M1,M2
BnaA01g02520D	A01	A01p03850.1_BnaDAR	A01	M1
BnaA01g02530D	A01	A01p03860.1_BnaDAR	A01	M1
BnaA01g02540D	A01	A01p03870.1_BnaDAR	A01	M1,M2
BnaA01g02550D	A01	A01p03880.1_BnaDAR	A01	M1,M2
BnaA01g02560D	A01	A01p03890.1_BnaDAR	A01	M1,M2
BnaA01g02570D	A01	A01p03900.1_BnaDAR	A01	M1,M2
BnaA01g02580D	A01	A01p03910.1_BnaDAR	A01	M1,M2
BnaA01g02590D	A01	A01p03920.1_BnaDAR	A01	M1,M2
BnaA01g02600D	A01	A01p03930.1_BnaDAR	A01	M1,M2
BnaA01g02610D	A01	A01p03940.1_BnaDAR	A01	M1,M2
BnaA01g02620D	A01	A01p03950.1_BnaDAR	A01	M1,M2
BnaA01g02630D	A01	A01p03960.1_BnaDAR	A01	M1,M2
BnaA01g02640D	A01	A01p03970.1_BnaDAR	A01	M1,M2
BnaA01g02650D	A01	A01p03980.1_BnaDAR	A01	M1,M2
BnaA01g02660D	A01	A01p03980.1_BnaDAR	A01	M1
BnaA01g02670D	A01	A01p03990.1_BnaDAR	A01	M1,M2
BnaA01g02680D	A01	A01p04000.1_BnaDAR	A01	M1,M2
BnaA01g02690D	A01	A01p04010.1_BnaDAR	A01	M1,M2
BnaA01g02700D	A01	A01p04010.1_BnaDAR	A01	M1
BnaA01g02710D	A01	A01p04020.1_BnaDAR	A01	M1,M2
BnaA01g02720D	A01	A01p04030.1_BnaDAR	A01	M1,M2
BnaA01g02730D	A01	A01p04040.1_BnaDAR	A01	M1,M2
BnaA01g02740D	A01	A01p04050.1_BnaDAR	A01	M1,M2
BnaA01g02760D	A01	A01p04060.1_BnaDAR	A01	M1,M2
BnaA01g02770D	A01	A01p04070.1_BnaDAR	A01	M1,M2
BnaA01g02780D	A01	A01p04090.1_BnaDAR	A01	M1,M2
BnaA01g02790D	A01	A01p04100.1_BnaDAR	A01	M1,M2
BnaA01g02800D	A01	A01p04110.1_BnaDAR	A01	M1,M2
BnaA01g02820D	A01	A01p04120.1_BnaDAR	A01	M1,M2
BnaA01g02830D	A01	A01p04130.1_BnaDAR	A01	M1,M2
BnaA01g02840D	A01	A01p04140.1_BnaDAR	A01	M1,M2
BnaA01g02850D	A01	A01p04150.1_BnaDAR	A01	M1,M2
BnaA01g02860D	A01	A01p04170.1_BnaDAR	A01	M1,M2
BnaA01g02870D	A01	A01p04180.1_BnaDAR	A01	M1,M2
BnaA01g02880D	A01	A01p04190.1_BnaDAR	A01	M1,M2
BnaA01g02890D	A01	A01p04200.1_BnaDAR	A01	M1,M2
BnaA01g02900D	A01	A01p04210.1_BnaDAR	A01	M1,M2
BnaA01g02910D	A01	A01p04220.1_BnaDAR	A01	M1,M2
BnaA01g02920D	A01	A01p04230.1_BnaDAR	A01	M1,M2
BnaA01g02930D	A01	A01p04240.1_BnaDAR	A01	M1,M2
BnaA01g02940D	A01	A01p04250.1_BnaDAR	A01	M1,M2
BnaA01g02950D	A01	A01p04260.1_BnaDAR	A01	M1,M2
BnaA01g02960D	A01	A01p04270.1_BnaDAR	A01	M1,M2
BnaA01g02970D	A01	A01p04280.1_BnaDAR	A01	M1,M2
BnaA01g02990D	A01	A01p04290.1_BnaDAR	A01	M1,M2
BnaA01g03010D	A01	A01p04300.1_BnaDAR	A01	M1,M2
BnaA01g03020D	A01	A01p04310.1_BnaDAR	A01	M1,M2
BnaA01g03030D	A01	A01p04320.1_BnaDAR	A01	M1,M2
BnaA01g03040D	A01	A01p04330.1_BnaDAR	A01	M1,M2
BnaA01g03050D	A01	A01p04340.1_BnaDAR	A01	M1,M2
BnaA01g03060D	A01	A01p04350.1_BnaDAR	A01	M1,M2
BnaA01g03070D	A01	A01p04360.1_BnaDAR	A01	M1
BnaA01g03080D	A01	A01p04400.1_BnaDAR	A01	M1,M2
BnaA01g03090D	A01	A01p04410.1_BnaDAR	A01	M1,M2
BnaA01g03100D	A01	A01p04430.1_BnaDAR	A01	M1,M2
BnaA01g03110D	A01	A01p04440.1_BnaDAR	A01	M1,M2
BnaA01g03120D	A01	A01p04450.1_BnaDAR	A01	M1,M2
BnaA01g03130D	A01	A01p04460.1_BnaDAR	A01	M1,M2
BnaA01g03150D	A01	A01p04470.1_BnaDAR	A01	M1,M2
BnaA01g03160D	A01	A01p04480.1_BnaDAR	A01	M1,M2
BnaA01g03170D	A01	A01p04510.1_BnaDAR	A01	M1
BnaA01g03180D	A01	A01p04510.1_BnaDAR	A01	M1,M2
BnaA01g03190D	A01	A01p04520.1_BnaDAR	A01	M1,M2
BnaA01g03200D	A01	A01p04530.1_BnaDAR	A01	M1,M2
BnaA01g03210D	A01	A01p04540.1_BnaDAR	A01	M1,M2
BnaA01g03220D	A01	A01p04570.1_BnaDAR	A01	M1,M2
BnaA01g03230D	A01	A01p04580.1_BnaDAR	A01	M1,M2
BnaA01g03240D	A01	A01p04590.1_BnaDAR	A01	M1,M2
BnaA01g03250D	A01	A01p04600.1_BnaDAR	A01	M1,M2
BnaA01g03260D	A01	A01p04610.1_BnaDAR	A01	M1,M2
BnaA01g03270D	A01	A01p04620.1_BnaDAR	A01	M1,M2
BnaA01g03280D	A01	A01p04630.1_BnaDAR	A01	M1,M2
BnaA01g03290D	A01	A01p04640.1_BnaDAR	A01	M1,M2
BnaA01g03310D	A01	A01p04660.1_BnaDAR	A01	M2
BnaA01g03320D	A01	A01p04670.1_BnaDAR	A01	M1,M2
BnaA01g03330D	A01	A01p04680.1_BnaDAR	A01	M1,M2
BnaA01g03340D	A01	A01p04690.1_BnaDAR	A01	M1,M2
BnaA01g03350D	A01	A01p04700.1_BnaDAR	A01	M1,M2
BnaA01g03360D	A01	A01p04710.1_BnaDAR	A01	M1,M2
BnaA01g03370D	A01	A01p04720.1_BnaDAR	A01	M1,M2
BnaA01g03380D	A01	A01p04730.1_BnaDAR	A01	M1,M2
BnaA01g03390D	A01	A01p04740.1_BnaDAR	A01	M1,M2
BnaA01g03400D	A01	A01p04750.1_BnaDAR	A01	M1,M2
BnaA01g03420D	A01	A01p04770.1_BnaDAR	A01	M1,M2
BnaA01g03430D	A01	A01p04780.1_BnaDAR	A01	M1,M2
BnaA01g03440D	A01	A01p04790.1_BnaDAR	A01	M2
BnaA01g03460D	A01	A01p04800.1_BnaDAR	A01	M1,M2
BnaA01g03470D	A01	A01p04810.1_BnaDAR	A01	M1,M2
BnaA01g03480D	A01	A01p04820.1_BnaDAR	A01	M1,M2
BnaA01g03490D	A01	A01p04830.1_BnaDAR	A01	M1,M2
BnaA01g03500D	A01	A01p04850.1_BnaDAR	A01	M1,M2
BnaA01g03510D	A01	A01p04860.1_BnaDAR	A01	M1,M2
BnaA01g03520D	A01	A01p04870.1_BnaDAR	A01	M1,M2
BnaA01g03530D	A01	A01p04880.1_BnaDAR	A01	M1,M2
BnaA01g03540D	A01	A01p04890.1_BnaDAR	A01	M1,M2
BnaA01g03550D	A01	A01p04900.1_BnaDAR	A01	M1,M2
BnaA01g03560D	A01	A01p04910.1_BnaDAR	A01	M1,M2
BnaA01g03570D	A01	A01p04920.1_BnaDAR	A01	M1,M2
BnaA01g03580D	A01	A01p04930.1_BnaDAR	A01	M1,M2
BnaA01g03590D	A01	A01p04940.1_BnaDAR	A01	M1
BnaA01g03610D	A01	A01p04950.1_BnaDAR	A01	M1,M2
BnaA01g03620D	A01	A01p04960.1_BnaDAR	A01	M1,M2
BnaA01g03630D	A01	A01p04970.1_BnaDAR	A01	M1,M2
BnaA01g03640D	A01	A01p04980.1_BnaDAR	A01	M1,M2
BnaA01g03650D	A01	A01p04990.1_BnaDAR	A01	M1,M2
BnaA01g03660D	A01	A01p05000.1_BnaDAR	A01	M1,M2
BnaA01g03670D	A01	A01p05010.1_BnaDAR	A01	M1,M2
BnaA01g03680D	A01	A01p05020.1_BnaDAR	A01	M1,M2
BnaA01g03690D	A01	A01p05030.1_BnaDAR	A01	M1,M2
BnaA01g03700D	A01	A01p05040.1_BnaDAR	A01	M1,M2
BnaA01g03710D	A01	A01p05050.1_BnaDAR	A01	M1,M2
BnaA01g03720D	A01	A01p05060.1_BnaDAR	A01	M1,M2
BnaA01g03730D	A01	A01p05070.1_BnaDAR	A01	M1,M2
BnaA01g03740D	A01	A01p05080.1_BnaDAR	A01	M1,M2
BnaA01g03750D	A01	A01p05090.1_BnaDAR	A01	M1
BnaA01g03770D	A01	A01p05090.1_BnaDAR	A01	M1
BnaA01g03780D	A01	A01p05100.1_BnaDAR	A01	M1,M2
BnaA01g03790D	A01	A01p05110.1_BnaDAR	A01	M1,M2
BnaA01g03800D	A01	A01p05120.1_BnaDAR	A01	M1,M2
BnaA01g03810D	A01	A01p05130.1_BnaDAR	A01	M1,M2
BnaA01g03820D	A01	A01p05140.1_BnaDAR	A01	M1,M2
BnaA01g03830D	A01	A01p05150.1_BnaDAR	A01	M1,M2
BnaA01g03840D	A01	A01p05160.1_BnaDAR	A01	M1,M2
BnaA01g03850D	A01	A01p05170.1_BnaDAR	A01	M1,M2
BnaA01g03860D	A01	A01p05180.1_BnaDAR	A01	M1,M2
BnaA01g03880D	A01	A01p05190.1_BnaDAR	A01	M1,M2
BnaA01g03890D	A01	A01p05200.1_BnaDAR	A01	M1,M2
BnaA01g03900D	A01	A01p05220.1_BnaDAR	A01	M2
BnaA01g03910D	A01	A01p05210.1_BnaDAR	A01	M1
BnaA01g03920D	A01	A01p05270.1_BnaDAR	A01	M1,M2
BnaA01g03930D	A01	A01p05280.1_BnaDAR	A01	M1,M2
BnaA01g03940D	A01	A01p05230.1_BnaDAR	A01	M1,M2
BnaA01g03950D	A01	A01p05240.1_BnaDAR	A01	M1,M2
BnaA01g03960D	A01	A01p05250.1_BnaDAR	A01	M1
BnaA01g03980D	A01	A01p05310.1_BnaDAR	A01	M1
BnaA01g04000D	A01	A01p05340.1_BnaDAR	A01	M1,M2
BnaA01g04010D	A01	A01p05350.1_BnaDAR	A01	M1,M2
BnaA01g04020D	A01	A01p05360.1_BnaDAR	A01	M1,M2
BnaA01g04030D	A01	A01p05370.1_BnaDAR	A01	M1,M2
BnaA01g04040D	A01	A01p05380.1_BnaDAR	A01	M1,M2
BnaA01g04050D	A01	A01p05390.1_BnaDAR	A01	M1,M2
BnaA01g04060D	A01	A01p17630.1_BnaDAR	A01	M1
BnaA01g04070D	A01	A01p05410.1_BnaDAR	A01	M1,M2
BnaA01g04080D	A01	A01p05420.1_BnaDAR	A01	M1,M2
BnaA01g04090D	A01	A01p05430.1_BnaDAR	A01	M1,M2
BnaA01g04100D	A01	A01p05440.1_BnaDAR	A01	M1,M2
BnaA01g04110D	A01	A01p05450.1_BnaDAR	A01	M1
BnaA01g04120D	A01	A01p05460.1_BnaDAR	A01	M1,M2
BnaA01g04130D	A01	A01p05470.1_BnaDAR	A01	M1,M2
BnaA01g04140D	A01	A01p05480.1_BnaDAR	A01	M1,M2
BnaA01g04150D	A01	A01p05500.1_BnaDAR	A01	M1
BnaA01g04160D	A01	A01p05510.1_BnaDAR	A01	M1,M2
BnaA01g04170D	A01	A01p05520.1_BnaDAR	A01	M1,M2
BnaA01g04180D	A01	A01p05530.1_BnaDAR	A01	M1,M2
BnaA01g04190D	A01	A01p05550.1_BnaDAR	A01	M1,M2
BnaA01g04200D	A01	A01p05560.1_BnaDAR	A01	M1,M2
BnaA01g04210D	A01	A01p05570.1_BnaDAR	A01	M1,M2
BnaA01g04220D	A01	A01p05580.1_BnaDAR	A01	M1,M2
BnaA01g04240D	A01	A01p05610.1_BnaDAR	A01	M1,M2
BnaA01g04260D	A01	A01p05630.1_BnaDAR	A01	M1,M2
BnaA01g04270D	A01	A01p05640.1_BnaDAR	A01	M1,M2
BnaA01g04290D	A01	A01p05650.1_BnaDAR	A01	M1,M2
BnaA01g04300D	A01	A01p05650.1_BnaDAR	A01	M1
BnaA01g04310D	A01	A01p05660.1_BnaDAR	A01	M1,M2
BnaA01g04320D	A01	A01p05670.1_BnaDAR	A01	M1,M2
BnaA01g04330D	A01	A01p05680.1_BnaDAR	A01	M1,M2
BnaA01g04340D	A01	A01p05690.1_BnaDAR	A01	M1,M2
BnaA01g04350D	A01	A01p05700.1_BnaDAR	A01	M1,M2
BnaA01g04360D	A01	A01p05710.1_BnaDAR	A01	M1,M2
BnaA01g04370D	A01	A01p05720.1_BnaDAR	A01	M1,M2
BnaA01g04380D	A01	A01p05730.1_BnaDAR	A01	M1
BnaA01g04390D	A01	A01p05730.1_BnaDAR	A01	M1,M2
BnaA01g04400D	A01	A01p05740.1_BnaDAR	A01	M1
BnaA01g04410D	A01	A01p05750.1_BnaDAR	A01	M1,M2
BnaA01g04420D	A01	A01p05770.1_BnaDAR	A01	M1,M2
BnaA01g04430D	A01	A01p05780.1_BnaDAR	A01	M1,M2
BnaA01g04440D	A01	A01p05790.1_BnaDAR	A01	M1,M2
BnaA01g04450D	A01	A01p05800.1_BnaDAR	A01	M1,M2
BnaA01g04460D	A01	A01p05810.1_BnaDAR	A01	M1,M2
BnaA01g04470D	A01	A01p05830.1_BnaDAR	A01	M1,M2
BnaA01g04480D	A01	A01p05840.1_BnaDAR	A01	M1,M2
BnaA01g04490D	A01	A01p05850.1_BnaDAR	A01	M1,M2
BnaA01g04500D	A01	A01p05860.1_BnaDAR	A01	M1,M2
BnaA01g04510D	A01	A01p05870.1_BnaDAR	A01	M1,M2
BnaA01g04520D	A01	A01p05880.1_BnaDAR	A01	M1,M2
BnaA01g04530D	A01	A01p05890.1_BnaDAR	A01	M1,M2
BnaA01g04540D	A01	A01p05900.1_BnaDAR	A01	M1,M2
BnaA01g04550D	A01	A01p05910.1_BnaDAR	A01	M1,M2
BnaA01g04560D	A01	A01p05920.1_BnaDAR	A01	M1,M2
BnaA01g04570D	A01	A01p05920.1_BnaDAR	A01	M1
BnaA01g04580D	A01	A01p05940.1_BnaDAR	A01	M1,M2
BnaA01g04590D	A01	A01p05950.1_BnaDAR	A01	M1,M2
BnaA01g04600D	A01	A01p05960.1_BnaDAR	A01	M1,M2
BnaA01g04610D	A01	A01p05970.1_BnaDAR	A01	M1,M2
BnaA01g04620D	A01	A01p05980.1_BnaDAR	A01	M1,M2
BnaA01g04630D	A01	A01p06010.1_BnaDAR	A01	M1,M2
BnaA01g04640D	A01	A01p06020.1_BnaDAR	A01	M1,M2
BnaA01g04650D	A01	A01p06030.1_BnaDAR	A01	M1,M2
BnaA01g04660D	A01	A01p06040.1_BnaDAR	A01	M1,M2
BnaA01g04670D	A01	A01p06070.1_BnaDAR	A01	M1,M2
BnaA01g04680D	A01	A01p06080.1_BnaDAR	A01	M1
BnaA01g04700D	A01	A01p06100.1_BnaDAR	A01	M1
BnaA01g04710D	A01	A01p06110.1_BnaDAR	A01	M1,M2
BnaA01g04720D	A01	A01p06130.1_BnaDAR	A01	M1,M2
BnaA01g04730D	A01	A01p06140.1_BnaDAR	A01	M1,M2
BnaA01g04750D	A01	A01p06150.1_BnaDAR	A01	M1,M2
BnaA01g04760D	A01	A01p06160.1_BnaDAR	A01	M1,M2
BnaA01g04770D	A01	A01p06170.1_BnaDAR	A01	M1
BnaA01g04780D	A01	A01p06180.1_BnaDAR	A01	M1
BnaA01g04800D	A01	A01p06180.1_BnaDAR	A01	M1,M2
BnaA01g04810D	A01	A01p06190.1_BnaDAR	A01	M1,M2
BnaA01g04820D	A01	A01p06200.1_BnaDAR	A01	M1,M2
BnaA01g04830D	A01	A01p06210.1_BnaDAR	A01	M1,M2
BnaA01g04840D	A01	A01p06220.1_BnaDAR	A01	M1,M2
BnaA01g04850D	A01	A01p06230.1_BnaDAR	A01	M1,M2
BnaA01g04860D	A01	A01p06240.1_BnaDAR	A01	M1,M2
BnaA01g04870D	A01	A01p06250.1_BnaDAR	A01	M1,M2
BnaA01g04880D	A01	A01p06260.1_BnaDAR	A01	M1,M2
BnaA01g04890D	A01	A01p06280.1_BnaDAR	A01	M1,M2
BnaA01g04910D	A01	A01p06290.1_BnaDAR	A01	M1,M2
BnaA01g04930D	A01	A01p06310.1_BnaDAR	A01	M1,M2
BnaA01g04940D	A01	A01p06320.1_BnaDAR	A01	M1,M2
BnaA01g04950D	A01	A01p06330.1_BnaDAR	A01	M1,M2
BnaA01g04960D	A01	A01p06340.1_BnaDAR	A01	M1,M2
BnaA01g04970D	A01	A01p06360.1_BnaDAR	A01	M1,M2
BnaA01g04980D	A01	A01p06370.1_BnaDAR	A01	M1
BnaA01g04990D	A01	A01p06400.1_BnaDAR	A01	M1,M2
BnaA01g05000D	A01	A01p06420.1_BnaDAR	A01	M1,M2
BnaA01g05010D	A01	A01p06430.1_BnaDAR	A01	M1
BnaA01g05020D	A01	A01p06440.1_BnaDAR	A01	M1,M2
BnaA01g05030D	A01	A01p06450.1_BnaDAR	A01	M1,M2
BnaA01g05040D	A01	A01p06460.1_BnaDAR	A01	M1,M2
BnaA01g05050D	A01	A01p06470.1_BnaDAR	A01	M1,M2
BnaA01g05060D	A01	A01p06480.1_BnaDAR	A01	M1
BnaA01g05070D	A01	A01p06490.1_BnaDAR	A01	M1,M2
BnaA01g05080D	A01	A01p06500.1_BnaDAR	A01	M1,M2
BnaA01g05090D	A01	A01p06510.1_BnaDAR	A01	M1,M2
BnaA01g05100D	A01	A01p06520.1_BnaDAR	A01	M1,M2
BnaA01g05110D	A01	A01p06560.1_BnaDAR	A01	M1,M2
BnaA01g05120D	A01	A01p06570.1_BnaDAR	A01	M1,M2
BnaA01g05130D	A01	A01p06580.1_BnaDAR	A01	M1,M2
BnaA01g05140D	A01	A01p06590.1_BnaDAR	A01	M1
BnaA01g05150D	A01	A01p06610.1_BnaDAR	A01	M1,M2
BnaA01g05170D	A01	A01p00090.1_BnaDAR	A01	M1
BnaA01g05180D	A01	A01p00100.1_BnaDAR	A01	M1,M2
BnaA01g05190D	A01	A01p00110.1_BnaDAR	A01	M1,M2
BnaA01g05210D	A01	A01p00120.1_BnaDAR	A01	M1,M2
BnaA01g05220D	A01	A01p00130.1_BnaDAR	A01	M1,M2
BnaA01g05230D	A01	A01p00140.1_BnaDAR	A01	M1
BnaA01g05240D	A01	A01p00140.1_BnaDAR	A01	M1,M2
BnaA01g05260D	A01	A01p00160.1_BnaDAR	A01	M1
BnaA01g05270D	A01	A01p00170.1_BnaDAR	A01	M1,M2
BnaA01g05280D	A01	A01p00180.1_BnaDAR	A01	M1,M2
BnaA01g05290D	A01	A01p00190.1_BnaDAR	A01	M1,M2
BnaA01g05300D	A01	A01p00200.1_BnaDAR	A01	M1,M2
BnaA01g05320D	A01	A01p00210.1_BnaDAR	A01	M1,M2
BnaA01g05330D	A01	A01p00220.1_BnaDAR	A01	M1,M2
BnaA01g05340D	A01	A01p00230.1_BnaDAR	A01	M1,M2
BnaA01g05350D	A01	A01p00240.1_BnaDAR	A01	M1,M2
BnaA01g05360D	A01	A01p00250.1_BnaDAR	A01	M1,M2
BnaA01g05370D	A01	A01p00260.1_BnaDAR	A01	M1,M2
BnaA01g05380D	A01	A01p00270.1_BnaDAR	A01	M1,M2
BnaA01g05390D	A01	A01p00280.1_BnaDAR	A01	M1,M2
BnaA01g05400D	A01	A01p00290.1_BnaDAR	A01	M1,M2
BnaA01g05410D	A01	A01p00300.1_BnaDAR	A01	M1,M2
BnaA01g05420D	A01	A01p00310.1_BnaDAR	A01	M1,M2
BnaA01g05430D	A01	A01p00320.1_BnaDAR	A01	M1,M2
BnaA01g05450D	A01	A01p00330.1_BnaDAR	A01	M1,M2
BnaA01g05480D	A01	A01p00350.1_BnaDAR	A01	M1,M2
BnaA01g05490D	A01	A01p00360.1_BnaDAR	A01	M1
BnaA01g05500D	A01	A01p00370.1_BnaDAR	A01	M1,M2
BnaA01g05510D	A01	A01p00380.1_BnaDAR	A01	M1,M2
BnaA01g05520D	A01	A01p00390.1_BnaDAR	A01	M1,M2
BnaA01g05530D	A01	A01p00400.1_BnaDAR	A01	M1,M2
BnaA01g05540D	A01	A01p00420.1_BnaDAR	A01	M1,M2
BnaA01g05550D	A01	A01p00430.1_BnaDAR	A01	M1,M2
BnaA01g05560D	A01	A01p00440.1_BnaDAR	A01	M1,M2
BnaA01g05570D	A01	A01p00450.1_BnaDAR	A01	M1
BnaA01g05580D	A01	A01p00460.1_BnaDAR	A01	M1,M2
BnaA01g05610D	A01	A01p00490.1_BnaDAR	A01	M1,M2
BnaA01g05620D	A01	A01p00510.1_BnaDAR	A01	M1,M2
BnaA01g05630D	A01	A01p00520.1_BnaDAR	A01	M1,M2
BnaA01g05640D	A01	A01p00530.1_BnaDAR	A01	M1,M2
BnaA01g05660D	A01	A01p00540.1_BnaDAR	A01	M1,M2
BnaA01g05670D	A01	A01p00550.1_BnaDAR	A01	M1,M2
BnaA01g05690D	A01	A01p00570.1_BnaDAR	A01	M1,M2
BnaA01g05700D	A01	A01p00580.1_BnaDAR	A01	M1,M2
BnaA01g05710D	A01	A01p00590.1_BnaDAR	A01	M1,M2
BnaA01g05720D	A01	A01p00600.1_BnaDAR	A01	M1
BnaA01g05730D	A01	A01p00610.1_BnaDAR	A01	M1,M2
BnaA01g05740D	A01	A01p00620.1_BnaDAR	A01	M1,M2
BnaA01g05750D	A01	A01p00630.1_BnaDAR	A01	M1,M2
BnaA01g05760D	A01	A01p00660.1_BnaDAR	A01	M1,M2
BnaA01g05770D	A01	A01p00670.1_BnaDAR	A01	M1,M2
BnaA01g05780D	A01	A01p06820.1_BnaDAR	A01	M1,M2
BnaA01g05790D	A01	A01p06830.1_BnaDAR	A01	M1,M2
BnaA01g05800D	A01	A01p06840.1_BnaDAR	A01	M1,M2
BnaA01g05810D	A01	A01p06850.1_BnaDAR	A01	M1,M2
BnaA01g05820D	A01	A01p06860.1_BnaDAR	A01	M1,M2
BnaA01g05830D	A01	A01p06870.1_BnaDAR	A01	M1,M2
BnaA01g05840D	A01	A01p06880.1_BnaDAR	A01	M1,M2
BnaA01g05850D	A01	A01p06890.1_BnaDAR	A01	M1,M2
BnaA01g05860D	A01	A01p06910.1_BnaDAR	A01	M1,M2
BnaA01g05890D	A01	A01p06940.1_BnaDAR	A01	M1,M2
BnaA01g05900D	A01	A01p06950.1_BnaDAR	A01	M1,M2
BnaA01g05910D	A01	A01p06960.1_BnaDAR	A01	M1,M2
BnaA01g05920D	A01	A01p06970.1_BnaDAR	A01	M1,M2
BnaA01g05930D	A01	A01p06980.1_BnaDAR	A01	M1,M2
BnaA01g05940D	A01	A01p06990.1_BnaDAR	A01	M1,M2
BnaA01g05950D	A01	A01p07000.1_BnaDAR	A01	M1,M2
BnaA01g05960D	A01	A01p07010.1_BnaDAR	A01	M1,M2
BnaA01g05970D	A01	A01p07020.1_BnaDAR	A01	M1,M2
BnaA01g05980D	A01	A01p07020.1_BnaDAR	A01	M1
BnaA01g05990D	A01	A01p07030.1_BnaDAR	A01	M1,M2
BnaA01g06000D	A01	A01p07040.1_BnaDAR	A01	M1,M2
BnaA01g06010D	A01	A01p07050.1_BnaDAR	A01	M1,M2
BnaA01g06020D	A01	A01p07060.1_BnaDAR	A01	M1,M2
BnaA01g06030D	A01	A01p07070.1_BnaDAR	A01	M1,M2
BnaA01g06040D	A01	A01p07080.1_BnaDAR	A01	M1,M2
BnaA01g06050D	A01	A01p07090.1_BnaDAR	A01	M1
BnaA01g06060D	A01	A01p07100.1_BnaDAR	A01	M1,M2
BnaA01g06080D	A01	A01p07110.1_BnaDAR	A01	M1,M2
BnaA01g06090D	A01	A01p07120.1_BnaDAR	A01	M1,M2
BnaA01g06100D	A01	A01p07130.1_BnaDAR	A01	M1,M2
BnaA01g06110D	A01	A01p07140.1_BnaDAR	A01	M1,M2
BnaA01g06120D	A01	A01p07150.1_BnaDAR	A01	M1,M2
BnaA01g06130D	A01	A01p07160.1_BnaDAR	A01	M1,M2
BnaA01g06140D	A01	A01p07170.1_BnaDAR	A01	M1,M2
BnaA01g06150D	A01	A01p07180.1_BnaDAR	A01	M1,M2
BnaA01g06160D	A01	A01p07190.1_BnaDAR	A01	M1,M2
BnaA01g06170D	A01	A01p07200.1_BnaDAR	A01	M1,M2
BnaA01g06180D	A01	A01p07230.1_BnaDAR	A01	M1
BnaA01g06190D	A01	A01p07240.1_BnaDAR	A01	M1,M2
BnaA01g06200D	A01	A01p07250.1_BnaDAR	A01	M2
BnaA01g06210D	A01	A01p07260.1_BnaDAR	A01	M1,M2
BnaA01g06220D	A01	A01p07270.1_BnaDAR	A01	M1,M2
BnaA01g06230D	A01	A01p07280.1_BnaDAR	A01	M1
BnaA01g06240D	A01	A01p07280.1_BnaDAR	A01	M1
BnaA01g06250D	A01	A01p07290.1_BnaDAR	A01	M1,M2
BnaA01g06260D	A01	A01p07300.1_BnaDAR	A01	M1,M2
BnaA01g06270D	A01	A01p07310.1_BnaDAR	A01	M1,M2
BnaA01g06280D	A01	A01p07320.1_BnaDAR	A01	M2
BnaA01g06300D	A01	A01p07340.1_BnaDAR	A01	M1,M2
BnaA01g06310D	A01	A01p07350.1_BnaDAR	A01	M1,M2
BnaA01g06320D	A01	A01p07360.1_BnaDAR	A01	M1,M2
BnaA01g06330D	A01	A01p07370.1_BnaDAR	A01	M1,M2
BnaA01g06340D	A01	A01p07380.1_BnaDAR	A01	M1,M2
BnaA01g06350D	A01	A01p07390.1_BnaDAR	A01	M1,M2
BnaA01g06360D	A01	A01p07400.1_BnaDAR	A01	M1,M2
BnaA01g06370D	A01	A01p07410.1_BnaDAR	A01	M1
BnaA01g06380D	A01	A01p07550.1_BnaDAR	A01	M2
BnaA01g06400D	A01	A01p07450.1_BnaDAR	A01	M1,M2
BnaA01g06410D	A01	A01p07490.1_BnaDAR	A01	M1,M2
BnaA01g06420D	A01	A01p07500.1_BnaDAR	A01	M1
BnaA01g06430D	A01	A01p07510.1_BnaDAR	A01	M1,M2
BnaA01g06440D	A01	A01p07520.1_BnaDAR	A01	M1
BnaA01g06450D	A01	A01p07530.1_BnaDAR	A01	M1
BnaA01g06460D	A01	A01p07550.1_BnaDAR	A01	M1
BnaA01g06470D	A01	A01p07560.1_BnaDAR	A01	M1,M2
BnaA01g06480D	A01	A01p07590.1_BnaDAR	A01	M1,M2
BnaA01g06490D	A01	A01p07600.1_BnaDAR	A01	M1,M2
BnaA01g06500D	A01	A01p07610.1_BnaDAR	A01	M1,M2
BnaA01g06510D	A01	A01p07620.1_BnaDAR	A01	M1,M2
BnaA01g06520D	A01	A01p07630.1_BnaDAR	A01	M1,M2
BnaA01g06530D	A01	A01p07640.1_BnaDAR	A01	M1,M2
BnaA01g06540D	A01	A01p07650.1_BnaDAR	A01	M1,M2
BnaA01g06550D	A01	A01p07670.1_BnaDAR	A01	M2
BnaA01g06560D	A01	A01p07670.1_BnaDAR	A01	M1
BnaA01g06570D	A01	A01p07680.1_BnaDAR	A01	M1,M2
BnaA01g06580D	A01	A01p07690.1_BnaDAR	A01	M1
BnaA01g06590D	A01	A01p07700.1_BnaDAR	A01	M1,M2
BnaA01g06600D	A01	A01p07710.1_BnaDAR	A01	M2
BnaA01g06610D	A01	A01p07730.1_BnaDAR	A01	M1,M2
BnaA01g06620D	A01	A01p07740.1_BnaDAR	A01	M1,M2
BnaA01g06630D	A01	A01p07750.1_BnaDAR	A01	M1,M2
BnaA01g06640D	A01	A01p07760.1_BnaDAR	A01	M1,M2
BnaA01g06650D	A01	A01p07780.1_BnaDAR	A01	M1,M2
BnaA01g06660D	A01	A01p07790.1_BnaDAR	A01	M1,M2
BnaA01g06670D	A01	A01p07800.1_BnaDAR	A01	M1,M2
BnaA01g06680D	A01	A01p07810.1_BnaDAR	A01	M1,M2
BnaA01g06700D	A01	A01p07820.1_BnaDAR	A01	M1,M2
BnaA01g06710D	A01	A01p07830.1_BnaDAR	A01	M1,M2
BnaA01g06720D	A01	A01p07840.1_BnaDAR	A01	M1,M2
BnaA01g06730D	A01	A01p07850.1_BnaDAR	A01	M1,M2
BnaA01g06740D	A01	A01p07860.1_BnaDAR	A01	M1,M2
BnaA01g06750D	A01	A01p07870.1_BnaDAR	A01	M1,M2
BnaA01g06760D	A01	A01p07880.1_BnaDAR	A01	M1,M2
BnaA01g06770D	A01	A01p07890.1_BnaDAR	A01	M1,M2
BnaA01g06780D	A01	A01p07900.1_BnaDAR	A01	M1,M2
BnaA01g06790D	A01	A01p07910.1_BnaDAR	A01	M1,M2
BnaA01g06800D	A01	A01p07920.1_BnaDAR	A01	M1,M2
BnaA01g06810D	A01	A01p07930.1_BnaDAR	A01	M1,M2
BnaA01g06820D	A01	A01p07940.1_BnaDAR	A01	M1,M2
BnaA01g06830D	A01	A01p07970.1_BnaDAR	A01	M1,M2
BnaA01g06840D	A01	A01p07980.1_BnaDAR	A01	M1,M2
BnaA01g06850D	A01	A01p07990.1_BnaDAR	A01	M1,M2
BnaA01g06860D	A01	A01p08000.1_BnaDAR	A01	M1,M2
BnaA01g06870D	A01	A01p08010.1_BnaDAR	A01	M1,M2
BnaA01g06880D	A01	A01p08010.1_BnaDAR	A01	M1
BnaA01g06890D	A01	A01p08020.1_BnaDAR	A01	M1,M2
BnaA01g06900D	A01	A01p08040.1_BnaDAR	A01	M1,M2
BnaA01g06910D	A01	A01p08060.1_BnaDAR	A01	M1,M2
BnaA01g06920D	A01	A01p08070.1_BnaDAR	A01	M1,M2
BnaA01g06930D	A01	A01p08080.1_BnaDAR	A01	M1,M2
BnaA01g06940D	A01	A01p08090.1_BnaDAR	A01	M1,M2
BnaA01g06950D	A01	A01p08100.1_BnaDAR	A01	M1,M2
BnaA01g06970D	A01	A01p08120.1_BnaDAR	A01	M1,M2
BnaA01g06980D	A01	A01p08130.1_BnaDAR	A01	M1,M2
BnaA01g06990D	A01	A01p08140.1_BnaDAR	A01	M1,M2
BnaA01g07000D	A01	A01p08150.1_BnaDAR	A01	M1,M2
BnaA01g07010D	A01	A01p08160.1_BnaDAR	A01	M1,M2
BnaA01g07020D	A01	A01p08170.1_BnaDAR	A01	M1,M2
BnaA01g07030D	A01	A01p08180.1_BnaDAR	A01	M1,M2
BnaA01g07040D	A01	A01p08190.1_BnaDAR	A01	M1,M2
BnaA01g07050D	A01	A01p08240.1_BnaDAR	A01	M1
BnaA01g07060D	A01	A01p08230.1_BnaDAR	A01	M1
BnaA01g07070D	A01	A01p08260.1_BnaDAR	A01	M1
BnaA01g07080D	A01	A01p08260.1_BnaDAR	A01	M1
BnaA01g07090D	A01	A01p08270.1_BnaDAR	A01	M1,M2
BnaA01g07100D	A01	A01p08280.1_BnaDAR	A01	M1,M2
BnaA01g07110D	A01	A01p08290.1_BnaDAR	A01	M1,M2
BnaA01g07120D	A01	A01p08300.1_BnaDAR	A01	M1,M2
BnaA01g07130D	A01	A01p08310.1_BnaDAR	A01	M1,M2
BnaA01g07140D	A01	A01p08320.1_BnaDAR	A01	M1,M2
BnaA01g07150D	A01	A01p08330.1_BnaDAR	A01	M1,M2
BnaA01g07160D	A01	A01p08340.1_BnaDAR	A01	M1
BnaA01g07170D	A01	A01p08350.1_BnaDAR	A01	M1,M2
BnaA01g07180D	A01	A01p08360.1_BnaDAR	A01	M1
BnaA01g07190D	A01	A01p08370.1_BnaDAR	A01	M1,M2
BnaA01g07200D	A01	A01p08390.1_BnaDAR	A01	M1
BnaA01g07210D	A01	A01p08400.1_BnaDAR	A01	M1,M2
BnaA01g07220D	A01	A01p08410.1_BnaDAR	A01	M1
BnaA01g07230D	A01	A01p08430.1_BnaDAR	A01	M1,M2
BnaA01g07240D	A01	A01p08440.1_BnaDAR	A01	M1,M2
BnaA01g07250D	A01	A01p08450.1_BnaDAR	A01	M1,M2
BnaA01g07270D	A01	A01p08460.1_BnaDAR	A01	M1,M2
BnaA01g07280D	A01	A01p08460.1_BnaDAR	A01	M1
BnaA01g07290D	A01	A01p08470.1_BnaDAR	A01	M1,M2
BnaA01g07300D	A01	A01p08480.1_BnaDAR	A01	M1,M2
BnaA01g07310D	A01	A01p08490.1_BnaDAR	A01	M1,M2
BnaA01g07320D	A01	A01p08510.1_BnaDAR	A01	M1,M2
BnaA01g07330D	A01	A01p08520.1_BnaDAR	A01	M1,M2
BnaA01g07340D	A01	A01p08530.1_BnaDAR	A01	M1,M2
BnaA01g07350D	A01	A01p08540.1_BnaDAR	A01	M1,M2
BnaA01g07360D	A01	A01p08550.1_BnaDAR	A01	M1,M2
BnaA01g07380D	A01	A01p08560.1_BnaDAR	A01	M1,M2
BnaA01g07390D	A01	A01p08570.1_BnaDAR	A01	M1,M2
BnaA01g07400D	A01	A01p08580.1_BnaDAR	A01	M1,M2
BnaA01g07410D	A01	A01p08580.1_BnaDAR	A01	M1
BnaA01g07420D	A01	A01p08590.1_BnaDAR	A01	M1,M2
BnaA01g07430D	A01	A01p08600.1_BnaDAR	A01	M1,M2
BnaA01g07440D	A01	A01p08610.1_BnaDAR	A01	M1,M2
BnaA01g07450D	A01	A01p08620.1_BnaDAR	A01	M1,M2
BnaA01g07460D	A01	A01p08630.1_BnaDAR	A01	M1,M2
BnaA01g07470D	A01	A01p08640.1_BnaDAR	A01	M1,M2
BnaA01g07480D	A01	A01p08650.1_BnaDAR	A01	M1,M2
BnaA01g07490D	A01	A01p08660.1_BnaDAR	A01	M1
BnaA01g07500D	A01	A01p08670.1_BnaDAR	A01	M1,M2
BnaA01g07520D	A01	A01p08680.1_BnaDAR	A01	M1,M2
BnaA01g07530D	A01	A01p08710.1_BnaDAR	A01	M1,M2
BnaA01g07540D	A01	A01p08720.1_BnaDAR	A01	M1
BnaA01g07550D	A01	A01p08730.1_BnaDAR	A01	M1,M2
BnaA01g07560D	A01	A01p08740.1_BnaDAR	A01	M1,M2
BnaA01g07570D	A01	A01p08750.1_BnaDAR	A01	M1,M2
BnaA01g07580D	A01	A01p08760.1_BnaDAR	A01	M1,M2
BnaA01g07590D	A01	A01p08770.1_BnaDAR	A01	M1,M2
BnaA01g07600D	A01	A01p08780.1_BnaDAR	A01	M1
BnaA01g07610D	A01	A01p08800.1_BnaDAR	A01	M1,M2
BnaA01g07620D	A01	A01p08810.1_BnaDAR	A01	M1,M2
BnaA01g07630D	A01	A01p08840.1_BnaDAR	A01	M1,M2
BnaA01g07640D	A01	A01p08850.1_BnaDAR	A01	M2
BnaA01g07650D	A01	A01p08840.1_BnaDAR	A01	M1
BnaA01g07680D	A01	A01p08860.1_BnaDAR	A01	M2
BnaA01g07690D	A01	A01p08890.1_BnaDAR	A01	M1,M2
BnaA01g07810D	A01	A01p08920.1_BnaDAR	A01	M1,M2
BnaA01g07820D	A01	A01p08930.1_BnaDAR	A01	M1
BnaA01g07830D	A01	A01p08930.1_BnaDAR	A01	M1
BnaA01g07840D	A01	A01p08930.1_BnaDAR	A01	M1
BnaA01g07850D	A01	A01p08940.1_BnaDAR	A01	M1,M2
BnaA01g07860D	A01	A01p08950.1_BnaDAR	A01	M1,M2
BnaA01g07870D	A01	A01p08960.1_BnaDAR	A01	M2
BnaA01g07900D	A01	A01p08970.1_BnaDAR	A01	M1
BnaA01g07910D	A01	A01p08980.1_BnaDAR	A01	M1,M2
BnaA01g07920D	A01	A01p08990.1_BnaDAR	A01	M1
BnaA01g07930D	A01	A01p08990.1_BnaDAR	A01	M1
BnaA01g07940D	A01	A01p08990.1_BnaDAR	A01	M1
BnaA01g07950D	A01	A01p09000.1_BnaDAR	A01	M1,M2
BnaA01g07960D	A01	A01p09010.1_BnaDAR	A01	M1,M2
BnaA01g07970D	A01	A01p09020.1_BnaDAR	A01	M1,M2
BnaA01g07980D	A01	A01p09030.1_BnaDAR	A01	M1,M2
BnaA01g08010D	A01	A01p09040.1_BnaDAR	A01	M1,M2
BnaA01g08020D	A01	A01p09050.1_BnaDAR	A01	M1
BnaA01g08030D	A01	A01p09060.1_BnaDAR	A01	M1,M2
BnaA01g08040D	A01	A01p09070.1_BnaDAR	A01	M1,M2
BnaA01g08050D	A01	A01p09080.1_BnaDAR	A01	M1,M2
BnaA01g08060D	A01	A01p09090.1_BnaDAR	A01	M1,M2
BnaA01g08070D	A01	A01p09100.1_BnaDAR	A01	M2
BnaA01g08080D	A01	A01p09110.1_BnaDAR	A01	M1,M2
BnaA01g08090D	A01	A01p09120.1_BnaDAR	A01	M1
BnaA01g08110D	A01	A01p09120.1_BnaDAR	A01	M1
BnaA01g08120D	A01	A01p09130.1_BnaDAR	A01	M1,M2
BnaA01g08130D	A01	A01p09140.1_BnaDAR	A01	M1,M2
BnaA01g08140D	A01	A01p09150.1_BnaDAR	A01	M1,M2
BnaA01g08150D	A01	A01p09160.1_BnaDAR	A01	M1,M2
BnaA01g08160D	A01	A01p09170.1_BnaDAR	A01	M1
BnaA01g08170D	A01	A01p09180.1_BnaDAR	A01	M1,M2
BnaA01g08190D	A01	A01p09220.1_BnaDAR	A01	M1,M2
BnaA01g08200D	A01	A01p09230.1_BnaDAR	A01	M1,M2
BnaA01g08210D	A01	A01p09240.1_BnaDAR	A01	M1,M2
BnaA01g08220D	A01	A01p09250.1_BnaDAR	A01	M1,M2
BnaA01g08240D	A01	A01p09260.1_BnaDAR	A01	M1,M2
BnaA01g08250D	A01	A01p09270.1_BnaDAR	A01	M1,M2
BnaA01g08260D	A01	A01p09280.1_BnaDAR	A01	M1,M2
BnaA01g08270D	A01	A01p09290.1_BnaDAR	A01	M1,M2
BnaA01g08280D	A01	A01p09300.1_BnaDAR	A01	M1,M2
BnaA01g08290D	A01	A01p09310.1_BnaDAR	A01	M1,M2
BnaA01g08300D	A01	A01p09320.1_BnaDAR	A01	M1,M2
BnaA01g08310D	A01	A01p09330.1_BnaDAR	A01	M1,M2
BnaA01g08320D	A01	A01p09340.1_BnaDAR	A01	M1,M2
BnaA01g08330D	A01	A01p09360.1_BnaDAR	A01	M1,M2
BnaA01g08340D	A01	A01p09410.1_BnaDAR	A01	M1,M2
BnaA01g08350D	A01	A01p09420.1_BnaDAR	A01	M1,M2
BnaA01g08360D	A01	A01p09430.1_BnaDAR	A01	M1,M2
BnaA01g08370D	A01	A01p09440.1_BnaDAR	A01	M1,M2
BnaA01g08380D	A01	A01p09450.1_BnaDAR	A01	M1
BnaA01g08420D	A01	A01p09460.1_BnaDAR	A01	M1,M2
BnaA01g08430D	A01	A01p09470.1_BnaDAR	A01	M1
BnaA01g08440D	A01	A01p09480.1_BnaDAR	A01	M1,M2
BnaA01g08450D	A01	A01p09500.1_BnaDAR	A01	M1,M2
BnaA01g08460D	A01	A01p09510.1_BnaDAR	A01	M1,M2
BnaA01g08470D	A01	A01p09520.1_BnaDAR	A01	M1,M2
BnaA01g08480D	A01	A01p09650.1_BnaDAR	A01	M1,M2
BnaA01g08490D	A01	A01p09660.1_BnaDAR	A01	M1,M2
BnaA01g08500D	A01	A01p09670.1_BnaDAR	A01	M1,M2
BnaA01g08510D	A01	A01p09680.1_BnaDAR	A01	M1,M2
BnaA01g08520D	A01	A01p09690.1_BnaDAR	A01	M1
BnaA01g08530D	A01	A01p09700.1_BnaDAR	A01	M1
BnaA01g08540D	A01	A01p09710.1_BnaDAR	A01	M1,M2
BnaA01g08550D	A01	A01p09720.1_BnaDAR	A01	M1,M2
BnaA01g08560D	A01	A01p09730.1_BnaDAR	A01	M1,M2
BnaA01g08570D	A01	A01p09740.1_BnaDAR	A01	M1,M2
BnaA01g08580D	A01	A01p09760.1_BnaDAR	A01	M2
BnaA01g08590D	A01	A01p09750.1_BnaDAR	A01	M1,M2
BnaA01g08600D	A01	A01p09770.1_BnaDAR	A01	M1,M2
BnaA01g08610D	A01	A01p09780.1_BnaDAR	A01	M1,M2
BnaA01g08620D	A01	A01p09790.1_BnaDAR	A01	M1,M2
BnaA01g08630D	A01	A01p09800.1_BnaDAR	A01	M1,M2
BnaA01g08640D	A01	A01p09810.1_BnaDAR	A01	M1,M2
BnaA01g08660D	A01	A01p09830.1_BnaDAR	A01	M1,M2
BnaA01g08670D	A01	A01p09840.1_BnaDAR	A01	M1,M2
BnaA01g08680D	A01	A01p09850.1_BnaDAR	A01	M1,M2
BnaA01g08690D	A01	A01p09860.1_BnaDAR	A01	M1
BnaA01g08700D	A01	A01p09880.1_BnaDAR	A01	M1,M2
BnaA01g08710D	A01	A01p09890.1_BnaDAR	A01	M1,M2
BnaA01g08740D	A01	A01p09910.1_BnaDAR	A01	M1
BnaA01g08750D	A01	A01p09930.1_BnaDAR	A01	M1,M2
BnaA01g08760D	A01	A01p09940.1_BnaDAR	A01	M1
BnaA01g08770D	A01	A01p09950.1_BnaDAR	A01	M1,M2
BnaA01g08780D	A01	A01p09960.1_BnaDAR	A01	M1,M2
BnaA01g08790D	A01	A01p09970.1_BnaDAR	A01	M1,M2
BnaA01g08800D	A01	A01p09980.1_BnaDAR	A01	M1,M2
BnaA01g08810D	A01	A01p09990.1_BnaDAR	A01	M1,M2
BnaA01g08820D	A01	A01p10000.1_BnaDAR	A01	M1,M2
BnaA01g08830D	A01	A01p10010.1_BnaDAR	A01	M1,M2
BnaA01g08850D	A01	A01p10020.1_BnaDAR	A01	M1,M2
BnaA01g08860D	A01	A01p10030.1_BnaDAR	A01	M1,M2
BnaA01g08870D	A01	A01p10030.1_BnaDAR	A01	M1
BnaA01g08880D	A01	A01p10040.1_BnaDAR	A01	M1,M2
BnaA01g08890D	A01	A01p10050.1_BnaDAR	A01	M1,M2
BnaA01g08900D	A01	A01p10060.1_BnaDAR	A01	M1,M2
BnaA01g08910D	A01	A01p10070.1_BnaDAR	A01	M1,M2
BnaA01g08920D	A01	A01p10080.1_BnaDAR	A01	M1,M2
BnaA01g08930D	A01	A01p10090.1_BnaDAR	A01	M1,M2
BnaA01g08940D	A01	A01p10100.1_BnaDAR	A01	M1,M2
BnaA01g08950D	A01	A01p10110.1_BnaDAR	A01	M1
BnaA01g08960D	A01	A01p10120.1_BnaDAR	A01	M1,M2
BnaA01g08970D	A01	A01p10130.1_BnaDAR	A01	M1,M2
BnaA01g08980D	A01	A01p10140.1_BnaDAR	A01	M1,M2
BnaA01g08990D	A01	A01p10150.1_BnaDAR	A01	M1,M2
BnaA01g09000D	A01	A01p10160.1_BnaDAR	A01	M1,M2
BnaA01g09010D	A01	A01p10170.1_BnaDAR	A01	M2
BnaA01g09020D	A01	A01p10180.1_BnaDAR	A01	M1,M2
BnaA01g09030D	A01	A01p10190.1_BnaDAR	A01	M1,M2
BnaA01g09040D	A01	A01p10210.1_BnaDAR	A01	M1
BnaA01g09050D	A01	A01p10220.1_BnaDAR	A01	M1,M2
BnaA01g09060D	A01	A01p10230.1_BnaDAR	A01	M1,M2
BnaA01g09070D	A01	A01p10250.1_BnaDAR	A01	M1,M2
BnaA01g09090D	A01	A01p10260.1_BnaDAR	A01	M1,M2
BnaA01g09100D	A01	A01p10270.1_BnaDAR	A01	M1,M2
BnaA01g09110D	A01	A01p10280.1_BnaDAR	A01	M1,M2
BnaA01g09120D	A01	A01p10290.1_BnaDAR	A01	M1,M2
BnaA01g09130D	A01	A01p10300.1_BnaDAR	A01	M1,M2
BnaA01g09150D	A01	A01p10310.1_BnaDAR	A01	M1
BnaA01g09160D	A01	A01p10320.1_BnaDAR	A01	M2
BnaA01g09170D	A01	A01p10330.1_BnaDAR	A01	M1,M2
BnaA01g09180D	A01	A01p10340.1_BnaDAR	A01	M1,M2
BnaA01g09190D	A01	A01p10350.1_BnaDAR	A01	M1,M2
BnaA01g09200D	A01	A01p10360.1_BnaDAR	A01	M1,M2
BnaA01g09210D	A01	A01p10380.1_BnaDAR	A01	M1,M2
BnaA01g09220D	A01	A01p10400.1_BnaDAR	A01	M1,M2
BnaA01g09230D	A01	A01p10400.1_BnaDAR	A01	M1
BnaA01g09240D	A01	A01p10420.1_BnaDAR	A01	M1
BnaA01g09250D	A01	A01p10430.1_BnaDAR	A01	M1
BnaA01g09260D	A01	A01p10440.1_BnaDAR	A01	M1,M2
BnaA01g09270D	A01	A01p10450.1_BnaDAR	A01	M1,M2
BnaA01g09280D	A01	A01p10460.1_BnaDAR	A01	M1
BnaA01g09290D	A01	A01p10480.1_BnaDAR	A01	M1,M2
BnaA01g09310D	A01	A01p10490.1_BnaDAR	A01	M1,M2
BnaA01g09330D	A01	A01p10500.1_BnaDAR	A01	M1,M2
BnaA01g09340D	A01	A01p10510.1_BnaDAR	A01	M1,M2
BnaA01g09350D	A01	A01p10530.1_BnaDAR	A01	M1,M2
BnaA01g09360D	A01	A01p10550.1_BnaDAR	A01	M1,M2
BnaA01g09370D	A01	A01p10580.1_BnaDAR	A01	M1,M2
BnaA01g09380D	A01	A01p10590.1_BnaDAR	A01	M1,M2
BnaA01g09390D	A01	A01p10600.1_BnaDAR	A01	M1
BnaA01g09400D	A01	A01p10600.1_BnaDAR	A01	M1,M2
BnaA01g09410D	A01	A01p10610.1_BnaDAR	A01	M1,M2
BnaA01g09430D	A01	A01p10620.1_BnaDAR	A01	M1,M2
BnaA01g09440D	A01	A01p10630.1_BnaDAR	A01	M1,M2
BnaA01g09450D	A01	A01p10640.1_BnaDAR	A01	M1,M2
BnaA01g09460D	A01	A01p10660.1_BnaDAR	A01	M1,M2
BnaA01g09470D	A01	A01p10670.1_BnaDAR	A01	M1,M2
BnaA01g09480D	A01	A01p10680.1_BnaDAR	A01	M1,M2
BnaA01g09490D	A01	A01p10690.1_BnaDAR	A01	M1,M2
BnaA01g09500D	A01	A01p10700.1_BnaDAR	A01	M1,M2
BnaA01g09520D	A01	A01p10730.1_BnaDAR	A01	M1
BnaA01g09530D	A01	A01p10740.1_BnaDAR	A01	M1,M2
BnaA01g09540D	A01	A01p10750.1_BnaDAR	A01	M1,M2
BnaA01g09550D	A01	A01p10760.1_BnaDAR	A01	M1
BnaA01g09560D	A01	A01p10770.1_BnaDAR	A01	M1,M2
BnaA01g09580D	A01	A01p10780.1_BnaDAR	A01	M1,M2
BnaA01g09590D	A01	A01p10790.1_BnaDAR	A01	M1
BnaA01g09600D	A01	A01p10790.1_BnaDAR	A01	M1
BnaA01g09610D	A01	A01p10800.1_BnaDAR	A01	M1,M2
BnaA01g09620D	A01	A01p10810.1_BnaDAR	A01	M1,M2
BnaA01g09630D	A01	A01p10820.1_BnaDAR	A01	M1,M2
BnaA01g09640D	A01	A01p10840.1_BnaDAR	A01	M1,M2
BnaA01g09650D	A01	A01p10850.1_BnaDAR	A01	M1
BnaA01g09660D	A01	A01p10860.1_BnaDAR	A01	M1,M2
BnaA01g09670D	A01	A01p10880.1_BnaDAR	A01	M1,M2
BnaA01g09680D	A01	A01p10900.1_BnaDAR	A01	M1,M2
BnaA01g09690D	A01	A01p10910.1_BnaDAR	A01	M1,M2
BnaA01g09700D	A01	A01p10920.1_BnaDAR	A01	M1,M2
BnaA01g09710D	A01	A01p10930.1_BnaDAR	A01	M1,M2
BnaA01g09720D	A01	A01p10940.1_BnaDAR	A01	M1,M2
BnaA01g09730D	A01	A01p10950.1_BnaDAR	A01	M1,M2
BnaA01g09740D	A01	A01p10960.1_BnaDAR	A01	M1,M2
BnaA01g09750D	A01	A01p10970.1_BnaDAR	A01	M1,M2
BnaA01g09760D	A01	A01p10980.1_BnaDAR	A01	M1,M2
BnaA01g09770D	A01	A01p10990.1_BnaDAR	A01	M1,M2
BnaA01g09780D	A01	A01p11000.1_BnaDAR	A01	M1
BnaA01g09790D	A01	A01p11010.1_BnaDAR	A01	M1,M2
BnaA01g09800D	A01	A01p11020.1_BnaDAR	A01	M1,M2
BnaA01g09810D	A01	A01p11030.1_BnaDAR	A01	M1,M2
BnaA01g09820D	A01	A01p11040.1_BnaDAR	A01	M1,M2
BnaA01g09830D	A01	A01p11050.1_BnaDAR	A01	M1,M2
BnaA01g09840D	A01	A01p11060.1_BnaDAR	A01	M1,M2
BnaA01g09850D	A01	A01p11070.1_BnaDAR	A01	M1,M2
BnaA01g09860D	A01	A01p11080.1_BnaDAR	A01	M1,M2
BnaA01g09870D	A01	A01p11100.1_BnaDAR	A01	M1
BnaA01g09880D	A01	A01p11110.1_BnaDAR	A01	M1,M2
BnaA01g09890D	A01	A01p11120.1_BnaDAR	A01	M1,M2
BnaA01g09900D	A01	A01p11130.1_BnaDAR	A01	M1,M2
BnaA01g09910D	A01	A01p11140.1_BnaDAR	A01	M1,M2
BnaA01g09920D	A01	A01p11150.1_BnaDAR	A01	M1
BnaA01g09930D	A01	A01p11160.1_BnaDAR	A01	M1,M2
BnaA01g09940D	A01	A01p11170.1_BnaDAR	A01	M1,M2
BnaA01g09950D	A01	A01p11180.1_BnaDAR	A01	M1,M2
BnaA01g09960D	A01	A01p11190.1_BnaDAR	A01	M1,M2
BnaA01g09970D	A01	A01p11200.1_BnaDAR	A01	M1,M2
BnaA01g09990D	A01	A01p11360.1_BnaDAR	A01	M1,M2
BnaA01g10000D	A01	A01p11370.1_BnaDAR	A01	M1,M2
BnaA01g10010D	A01	A01p11380.1_BnaDAR	A01	M1,M2
BnaA01g10020D	A01	A01p11390.1_BnaDAR	A01	M1,M2
BnaA01g10030D	A01	A01p11400.1_BnaDAR	A01	M1,M2
BnaA01g10040D	A01	A01p11410.1_BnaDAR	A01	M1,M2
BnaA01g10050D	A01	A01p11430.1_BnaDAR	A01	M1,M2
BnaA01g10060D	A01	A01p11440.1_BnaDAR	A01	M1,M2
BnaA01g10070D	A01	A01p11450.1_BnaDAR	A01	M1,M2
BnaA01g10090D	A01	A01p11460.1_BnaDAR	A01	M2
BnaA01g10100D	A01	A01p11470.1_BnaDAR	A01	M1,M2
BnaA01g10110D	A01	A01p11480.1_BnaDAR	A01	M1,M2
BnaA01g10130D	A01	A01p11490.1_BnaDAR	A01	M1,M2
BnaA01g10140D	A01	A01p11500.1_BnaDAR	A01	M1,M2
BnaA01g10150D	A01	A01p11510.1_BnaDAR	A01	M1,M2
BnaA01g10160D	A01	A01p11520.1_BnaDAR	A01	M1,M2
BnaA01g10170D	A01	A01p11530.1_BnaDAR	A01	M1,M2
BnaA01g10180D	A01	A01p11540.1_BnaDAR	A01	M1,M2
BnaA01g10190D	A01	A01p11550.1_BnaDAR	A01	M1,M2
BnaA01g10200D	A01	A01p11560.1_BnaDAR	A01	M1
BnaA01g10210D	A01	A01p11570.1_BnaDAR	A01	M1,M2
BnaA01g10220D	A01	A01p11580.1_BnaDAR	A01	M1,M2
BnaA01g10230D	A01	A01p11590.1_BnaDAR	A01	M1,M2
BnaA01g10240D	A01	A01p11600.1_BnaDAR	A01	M1,M2
BnaA01g10260D	A01	A01p11720.1_BnaDAR	A01	M1,M2
BnaA01g10270D	A01	A01p11730.1_BnaDAR	A01	M1,M2
BnaA01g10280D	A01	A01p11740.1_BnaDAR	A01	M2
BnaA01g10290D	A01	A01p11750.1_BnaDAR	A01	M2
BnaA01g10300D	A01	A01p11750.1_BnaDAR	A01	M1
BnaA01g10310D	A01	A01p11760.1_BnaDAR	A01	M1,M2
BnaA01g10320D	A01	A01p11770.1_BnaDAR	A01	M1,M2
BnaA01g10330D	A01	A01p11780.1_BnaDAR	A01	M1,M2
BnaA01g10340D	A01	A01p11790.1_BnaDAR	A01	M1,M2
BnaA01g10350D	A01	A01p11810.1_BnaDAR	A01	M1,M2
BnaA01g10360D	A01	A01p11820.1_BnaDAR	A01	M1,M2
BnaA01g10370D	A01	A01p11830.1_BnaDAR	A01	M1,M2
BnaA01g10380D	A01	A01p11840.1_BnaDAR	A01	M1,M2
BnaA01g10390D	A01	A01p11850.1_BnaDAR	A01	M1,M2
BnaA01g10400D	A01	A01p11860.1_BnaDAR	A01	M1,M2
BnaA01g10410D	A01	A01p11870.1_BnaDAR	A01	M1,M2
BnaA01g10420D	A01	A01p11880.1_BnaDAR	A01	M1,M2
BnaA01g10440D	A01	A01p11900.1_BnaDAR	A01	M1,M2
BnaA01g10450D	A01	A01p11910.1_BnaDAR	A01	M1
BnaA01g10460D	A01	A01p11920.1_BnaDAR	A01	M1,M2
BnaA01g10470D	A01	A01p11930.1_BnaDAR	A01	M1,M2
BnaA01g10480D	A01	A01p11940.1_BnaDAR	A01	M1,M2
BnaA01g10490D	A01	A01p11990.1_BnaDAR	A01	M1,M2
BnaA01g10500D	A01	A01p12000.1_BnaDAR	A01	M1,M2
BnaA01g10510D	A01	A01p12010.1_BnaDAR	A01	M1,M2
BnaA01g10520D	A01	A01p12020.1_BnaDAR	A01	M1,M2
BnaA01g10530D	A01	A01p12030.1_BnaDAR	A01	M1,M2
BnaA01g10540D	A01	A01p12040.1_BnaDAR	A01	M1,M2
BnaA01g10550D	A01	A01p12050.1_BnaDAR	A01	M2
BnaA01g10560D	A01	A01p12060.1_BnaDAR	A01	M1,M2
BnaA01g10570D	A01	A01p12070.1_BnaDAR	A01	M1,M2
BnaA01g10580D	A01	A01p12080.1_BnaDAR	A01	M1,M2
BnaA01g10590D	A01	A01p12090.1_BnaDAR	A01	M1,M2
BnaA01g10600D	A01	A01p12100.1_BnaDAR	A01	M1,M2
BnaA01g10610D	A01	A01p12110.1_BnaDAR	A01	M1
BnaA01g10620D	A01	A01p12120.1_BnaDAR	A01	M1,M2
BnaA01g10630D	A01	A01p12130.1_BnaDAR	A01	M1,M2
BnaA01g10640D	A01	A01p12140.1_BnaDAR	A01	M1,M2
BnaA01g10650D	A01	A01p12150.1_BnaDAR	A01	M1,M2
BnaA01g10660D	A01	A01p12160.1_BnaDAR	A01	M1,M2
BnaA01g10670D	A01	A01p12170.1_BnaDAR	A01	M1,M2
BnaA01g10690D	A01	A01p12190.1_BnaDAR	A01	M1,M2
BnaA01g10700D	A01	A01p12210.1_BnaDAR	A01	M1,M2
BnaA01g10710D	A01	A01p12220.1_BnaDAR	A01	M1,M2
BnaA01g10720D	A01	A01p12230.1_BnaDAR	A01	M1,M2
BnaA01g10730D	A01	A01p12240.1_BnaDAR	A01	M1
BnaA01g10740D	A01	A01p12250.1_BnaDAR	A01	M1,M2
BnaA01g10750D	A01	A01p12260.1_BnaDAR	A01	M1,M2
BnaA01g10760D	A01	A01p12270.1_BnaDAR	A01	M1,M2
BnaA01g10770D	A01	A01p12280.1_BnaDAR	A01	M1,M2
BnaA01g10780D	A01	A01p12290.1_BnaDAR	A01	M1,M2
BnaA01g10790D	A01	A01p12300.1_BnaDAR	A01	M1,M2
BnaA01g10800D	A01	A01p12310.1_BnaDAR	A01	M1,M2
BnaA01g10810D	A01	A01p12320.1_BnaDAR	A01	M1
BnaA01g10820D	A01	A01p12320.1_BnaDAR	A01	M1
BnaA01g10830D	A01	A01p12320.1_BnaDAR	A01	M1
BnaA01g10840D	A01	A01p12330.1_BnaDAR	A01	M1,M2
BnaA01g10850D	A01	A01p12350.1_BnaDAR	A01	M1,M2
BnaA01g10870D	A01	A01p12360.1_BnaDAR	A01	M1,M2
BnaA01g10880D	A01	A01p12370.1_BnaDAR	A01	M1,M2
BnaA01g10920D	A01	A01p12390.1_BnaDAR	A01	M1,M2
BnaA01g10930D	A01	A01p12400.1_BnaDAR	A01	M1,M2
BnaA01g10950D	A01	A01p12420.1_BnaDAR	A01	M1,M2
BnaA01g10960D	A01	A01p12410.1_BnaDAR	A01	M1,M2
BnaA01g10970D	A01	A01p12430.1_BnaDAR	A01	M1
BnaA01g10980D	A01	A01p12430.1_BnaDAR	A01	M1,M2
BnaA01g10990D	A01	A01p12440.1_BnaDAR	A01	M1,M2
BnaA01g11000D	A01	A01p12450.1_BnaDAR	A01	M1,M2
BnaA01g11010D	A01	A01p12460.1_BnaDAR	A01	M1,M2
BnaA01g11020D	A01	A01p12470.1_BnaDAR	A01	M1,M2
BnaA01g11030D	A01	A01p12480.1_BnaDAR	A01	M1,M2
BnaA01g11040D	A01	A01p12490.1_BnaDAR	A01	M1,M2
BnaA01g11050D	A01	A01p12500.1_BnaDAR	A01	M1
BnaA01g11060D	A01	A01p12510.1_BnaDAR	A01	M1
BnaA01g11070D	A01	A01p12510.1_BnaDAR	A01	M1,M2
BnaA01g11080D	A01	A01p12520.1_BnaDAR	A01	M1
BnaA01g11090D	A01	A01p12530.1_BnaDAR	A01	M1,M2
BnaA01g11100D	A01	A01p12540.1_BnaDAR	A01	M1,M2
BnaA01g11110D	A01	A01p12550.1_BnaDAR	A01	M1,M2
BnaA01g11120D	A01	A01p12560.1_BnaDAR	A01	M1,M2
BnaA01g11130D	A01	A01p12580.1_BnaDAR	A01	M1,M2
BnaA01g11140D	A01	A01p12590.1_BnaDAR	A01	M1,M2
BnaA01g11150D	A01	A01p12600.1_BnaDAR	A01	M1,M2
BnaA01g11170D	A01	A01p12600.1_BnaDAR	A01	M1
BnaA01g11180D	A01	A01p12610.1_BnaDAR	A01	M1
BnaA01g11190D	A01	A01p12630.1_BnaDAR	A01	M1,M2
BnaA01g11210D	A01	A01p12650.1_BnaDAR	A01	M1,M2
BnaA01g11220D	A01	A01p12700.1_BnaDAR	A01	M1,M2
BnaA01g11230D	A01	A01p12710.1_BnaDAR	A01	M1,M2
BnaA01g11250D	A01	A01p12720.1_BnaDAR	A01	M1,M2
BnaA01g11260D	A01	A01p12730.1_BnaDAR	A01	M1,M2
BnaA01g11270D	A01	A01p12740.1_BnaDAR	A01	M1,M2
BnaA01g11280D	A01	A01p12750.1_BnaDAR	A01	M1,M2
BnaA01g11290D	A01	A01p12760.1_BnaDAR	A01	M1,M2
BnaA01g11300D	A01	A01p12770.1_BnaDAR	A01	M1,M2
BnaA01g11310D	A01	A01p12780.1_BnaDAR	A01	M1,M2
BnaA01g11320D	A01	A01p12790.1_BnaDAR	A01	M1,M2
BnaA01g11330D	A01	A01p12800.1_BnaDAR	A01	M1,M2
BnaA01g11340D	A01	A01p12810.1_BnaDAR	A01	M1
BnaA01g11350D	A01	A01p12820.1_BnaDAR	A01	M1,M2
BnaA01g11360D	A01	A01p12830.1_BnaDAR	A01	M1,M2
BnaA01g11370D	A01	A01p12840.1_BnaDAR	A01	M1,M2
BnaA01g11380D	A01	A01p12850.1_BnaDAR	A01	M1,M2
BnaA01g11390D	A01	A01p12860.1_BnaDAR	A01	M1,M2
BnaA01g11400D	A01	A01p12870.1_BnaDAR	A01	M1,M2
BnaA01g11410D	A01	A01p12880.1_BnaDAR	A01	M1,M2
BnaA01g11420D	A01	A01p12890.1_BnaDAR	A01	M1,M2
BnaA01g11430D	A01	A01p12900.1_BnaDAR	A01	M1,M2
BnaA01g11440D	A01	A01p12900.1_BnaDAR	A01	M1
BnaA01g11450D	A01	A01p12910.1_BnaDAR	A01	M1,M2
BnaA01g11460D	A01	A01p12920.1_BnaDAR	A01	M1,M2
BnaA01g11470D	A01	A01p12930.1_BnaDAR	A01	M1,M2
BnaA01g11480D	A01	A01p12940.1_BnaDAR	A01	M1,M2
BnaA01g11490D	A01	A01p12950.1_BnaDAR	A01	M1,M2
BnaA01g11500D	A01	A01p12960.1_BnaDAR	A01	M1,M2
BnaA01g11510D	A01	A01p12970.1_BnaDAR	A01	M1,M2
BnaA01g11520D	A01	A01p12990.1_BnaDAR	A01	M1,M2
BnaA01g11530D	A01	A01p13030.1_BnaDAR	A01	M1,M2
BnaA01g11540D	A01	A01p13040.1_BnaDAR	A01	M1,M2
BnaA01g11550D	A01	A01p13050.1_BnaDAR	A01	M1,M2
BnaA01g11570D	A01	A01p13070.1_BnaDAR	A01	M1,M2
BnaA01g11580D	A01	A01p13080.1_BnaDAR	A01	M1,M2
BnaA01g11590D	A01	A01p13090.1_BnaDAR	A01	M1,M2
BnaA01g11600D	A01	A01p13100.1_BnaDAR	A01	M1,M2
BnaA01g11610D	A01	A01p13110.1_BnaDAR	A01	M1,M2
BnaA01g11620D	A01	A01p13120.1_BnaDAR	A01	M1
BnaA01g11630D	A01	A01p13130.1_BnaDAR	A01	M1,M2
BnaA01g11640D	A01	A01p13140.1_BnaDAR	A01	M1,M2
BnaA01g11650D	A01	A01p13150.1_BnaDAR	A01	M1,M2
BnaA01g11660D	A01	A01p13160.1_BnaDAR	A01	M1,M2
BnaA01g11670D	A01	A01p13170.1_BnaDAR	A01	M1,M2
BnaA01g11680D	A01	A01p13180.1_BnaDAR	A01	M1,M2
BnaA01g11690D	A01	A01p13190.1_BnaDAR	A01	M1,M2
BnaA01g11700D	A01	A01p13200.1_BnaDAR	A01	M1,M2
BnaA01g11710D	A01	A01p13250.1_BnaDAR	A01	M1,M2
BnaA01g11720D	A01	A01p13250.1_BnaDAR	A01	M1
BnaA01g11740D	A01	A01p13260.1_BnaDAR	A01	M1,M2
BnaA01g11760D	A01	A01p13270.1_BnaDAR	A01	M1,M2
BnaA01g11770D	A01	A01p13280.1_BnaDAR	A01	M1,M2
BnaA01g11780D	A01	A01p13290.1_BnaDAR	A01	M1,M2
BnaA01g11790D	A01	A01p13300.1_BnaDAR	A01	M1,M2
BnaA01g11800D	A01	A01p13310.1_BnaDAR	A01	M1,M2
BnaA01g11810D	A01	A01p13340.1_BnaDAR	A01	M1,M2
BnaA01g11820D	A01	A01p13350.1_BnaDAR	A01	M1,M2
BnaA01g11830D	A01	A01p13360.1_BnaDAR	A01	M1,M2
BnaA01g11840D	A01	A01p13370.1_BnaDAR	A01	M1,M2
BnaA01g11850D	A01	BNapus_Darmor_BZH_scaffold_145p00080.1_BnaDAR	BNapus_Darmor_BZH_scaffold_145	M2
BnaA01g11860D	A01	A01p13390.1_BnaDAR	A01	M1,M2
BnaA01g11870D	A01	A01p13400.1_BnaDAR	A01	M1,M2
BnaA01g11880D	A01	A01p13410.1_BnaDAR	A01	M1,M2
BnaA01g11890D	A01	A01p13420.1_BnaDAR	A01	M1,M2
BnaA01g11900D	A01	A01p13430.1_BnaDAR	A01	M1,M2
BnaA01g11910D	A01	A01p13440.1_BnaDAR	A01	M1,M2
BnaA01g11920D	A01	A01p13450.1_BnaDAR	A01	M1,M2
BnaA01g11930D	A01	A01p13480.1_BnaDAR	A01	M1,M2
BnaA01g11940D	A01	A01p13490.1_BnaDAR	A01	M1,M2
BnaA01g11950D	A01	A01p13500.1_BnaDAR	A01	M1,M2
BnaA01g11960D	A01	A01p13510.1_BnaDAR	A01	M1,M2
BnaA01g11980D	A01	A01p13530.1_BnaDAR	A01	M1
BnaA01g12010D	A01	A01p13560.1_BnaDAR	A01	M1,M2
BnaA01g12020D	A01	A01p13570.1_BnaDAR	A01	M1,M2
BnaA01g12030D	A01	A01p13580.1_BnaDAR	A01	M1,M2
BnaA01g12040D	A01	A01p13610.1_BnaDAR	A01	M1,M2
BnaA01g12060D	A01	A01p13620.1_BnaDAR	A01	M1,M2
BnaA01g12070D	A01	A01p13630.1_BnaDAR	A01	M1
BnaA01g12080D	A01	A01p13630.1_BnaDAR	A01	M1,M2
BnaA01g12090D	A01	A01p13640.1_BnaDAR	A01	M1,M2
BnaA01g12100D	A01	A01p13650.1_BnaDAR	A01	M1,M2
BnaA01g12110D	A01	A01p13660.1_BnaDAR	A01	M1,M2
BnaA01g12120D	A01	A01p13670.1_BnaDAR	A01	M1,M2
BnaA01g12130D	A01	A01p13680.1_BnaDAR	A01	M1,M2
BnaA01g12140D	A01	A01p13690.1_BnaDAR	A01	M1,M2
BnaA01g12150D	A01	A01p13700.1_BnaDAR	A01	M1,M2
BnaA01g12160D	A01	A01p13710.1_BnaDAR	A01	M1
BnaA01g12170D	A01	A01p13720.1_BnaDAR	A01	M1,M2
BnaA01g12180D	A01	A01p13730.1_BnaDAR	A01	M1,M2
BnaA01g12190D	A01	A01p13740.1_BnaDAR	A01	M1,M2
BnaA01g12200D	A01	A01p13750.1_BnaDAR	A01	M1,M2
BnaA01g12220D	A01	A01p13760.1_BnaDAR	A01	M1,M2
BnaA01g12240D	A01	A01p13790.1_BnaDAR	A01	M1,M2
BnaA01g12260D	A01	A01p13800.1_BnaDAR	A01	M1,M2
BnaA01g12270D	A01	A01p13810.1_BnaDAR	A01	M1,M2
BnaA01g12280D	A01	A01p13820.1_BnaDAR	A01	M1,M2
BnaA01g12290D	A01	A01p13840.1_BnaDAR	A01	M1
BnaA01g12300D	A01	A01p13850.1_BnaDAR	A01	M1,M2
BnaA01g12310D	A01	A01p13860.1_BnaDAR	A01	M1,M2
BnaA01g12320D	A01	A01p13870.1_BnaDAR	A01	M1,M2
BnaA01g12330D	A01	A01p13880.1_BnaDAR	A01	M1,M2
BnaA01g12340D	A01	A01p13890.1_BnaDAR	A01	M1,M2
BnaA01g12350D	A01	A01p13900.1_BnaDAR	A01	M1,M2
BnaA01g12360D	A01	A01p13910.1_BnaDAR	A01	M1,M2
BnaA01g12370D	A01	A01p13920.1_BnaDAR	A01	M1,M2
BnaA01g12380D	A01	A01p13930.1_BnaDAR	A01	M1,M2
BnaA01g12390D	A01	A01p13940.1_BnaDAR	A01	M1,M2
BnaA01g12400D	A01	A01p13950.1_BnaDAR	A01	M1,M2
BnaA01g12410D	A01	A01p13970.1_BnaDAR	A01	M2
BnaA01g12420D	A01	A01p13970.1_BnaDAR	A01	M1
BnaA01g12450D	A01	A01p14020.1_BnaDAR	A01	M1
BnaA01g12460D	A01	A01p14030.1_BnaDAR	A01	M1
BnaA01g12470D	A01	A01p14030.1_BnaDAR	A01	M1,M2
BnaA01g12480D	A01	A01p14040.1_BnaDAR	A01	M1,M2
BnaA01g12490D	A01	A01p14050.1_BnaDAR	A01	M1,M2
BnaA01g12500D	A01	A01p14070.1_BnaDAR	A01	M1,M2
BnaA01g12510D	A01	A01p14080.1_BnaDAR	A01	M1,M2
BnaA01g12520D	A01	A01p14090.1_BnaDAR	A01	M1,M2
BnaA01g12530D	A01	A01p14100.1_BnaDAR	A01	M1,M2
BnaA01g12540D	A01	A01p14110.1_BnaDAR	A01	M1,M2
BnaA01g12550D	A01	A01p14120.1_BnaDAR	A01	M1
BnaA01g12560D	A01	A01p14130.1_BnaDAR	A01	M1,M2
BnaA01g12570D	A01	A01p14140.1_BnaDAR	A01	M1,M2
BnaA01g12590D	A01	A01p14150.1_BnaDAR	A01	M1,M2
BnaA01g12610D	A01	A01p14160.1_BnaDAR	A01	M1,M2
BnaA01g12650D	A01	A01p14180.1_BnaDAR	A01	M1
BnaA01g12680D	A01	A01p14180.1_BnaDAR	A01	M1
BnaA01g12690D	A01	A01p14200.1_BnaDAR	A01	M1,M2
BnaA01g12700D	A01	A01p14210.1_BnaDAR	A01	M1,M2
BnaA01g12720D	A01	A01p14220.1_BnaDAR	A01	M1,M2
BnaA01g12730D	A01	A01p14230.1_BnaDAR	A01	M1,M2
BnaA01g12740D	A01	A01p14240.1_BnaDAR	A01	M1,M2
BnaA01g12750D	A01	A01p14250.1_BnaDAR	A01	M1,M2
BnaA01g12760D	A01	A01p14260.1_BnaDAR	A01	M1
BnaA01g12770D	A01	A01p14250.1_BnaDAR	A01	M1
BnaA01g12780D	A01	A01p14280.1_BnaDAR	A01	M1,M2
BnaA01g12790D	A01	A01p14290.1_BnaDAR	A01	M1,M2
BnaA01g12800D	A01	A01p14300.1_BnaDAR	A01	M1,M2
BnaA01g12810D	A01	A01p14310.1_BnaDAR	A01	M1
BnaA01g12820D	A01	A01p14320.1_BnaDAR	A01	M1
BnaA01g12840D	A01	A01p14330.1_BnaDAR	A01	M1,M2
BnaA01g12850D	A01	A01p14340.1_BnaDAR	A01	M1,M2
BnaA01g12860D	A01	A01p14360.1_BnaDAR	A01	M1,M2
BnaA01g12870D	A01	A01p14370.1_BnaDAR	A01	M1,M2
BnaA01g12880D	A01	A01p14380.1_BnaDAR	A01	M1,M2
BnaA01g12890D	A01	A01p14390.1_BnaDAR	A01	M1,M2
BnaA01g12900D	A01	A01p14400.1_BnaDAR	A01	M1,M2
BnaA01g12920D	A01	A01p14410.1_BnaDAR	A01	M1,M2
BnaA01g12930D	A01	A01p14420.1_BnaDAR	A01	M1,M2
BnaA01g12940D	A01	A01p14430.1_BnaDAR	A01	M1,M2
BnaA01g12950D	A01	A01p14450.1_BnaDAR	A01	M1,M2
BnaA01g12960D	A01	A01p14460.1_BnaDAR	A01	M1,M2
BnaA01g12980D	A01	A01p14470.1_BnaDAR	A01	M1
BnaA01g13000D	A01	A01p14570.1_BnaDAR	A01	M1,M2
BnaA01g13010D	A01	A01p14580.1_BnaDAR	A01	M1
BnaA01g13020D	A01	A01p14590.1_BnaDAR	A01	M1
BnaA01g13030D	A01	A01p14600.1_BnaDAR	A01	M1,M2
BnaA01g13040D	A01	A01p14620.1_BnaDAR	A01	M1,M2
BnaA01g13050D	A01	A01p14640.1_BnaDAR	A01	M1,M2
BnaA01g13060D	A01	A01p14650.1_BnaDAR	A01	M1,M2
BnaA01g13070D	A01	A01p14680.1_BnaDAR	A01	M1,M2
BnaA01g13080D	A01	A01p14690.1_BnaDAR	A01	M1
BnaA01g13090D	A01	A01p14710.1_BnaDAR	A01	M1,M2
BnaA01g13100D	A01	A01p14720.1_BnaDAR	A01	M1,M2
BnaA01g13110D	A01	A01p14730.1_BnaDAR	A01	M1,M2
BnaA01g13130D	A01	A01p14740.1_BnaDAR	A01	M1,M2
BnaA01g13140D	A01	A01p14750.1_BnaDAR	A01	M1
BnaA01g13170D	A01	A01p14770.1_BnaDAR	A01	M1
BnaA01g13180D	A01	A01p14780.1_BnaDAR	A01	M1
BnaA01g13190D	A01	A01p14790.1_BnaDAR	A01	M1,M2
BnaA01g13210D	A01	A01p14810.1_BnaDAR	A01	M1,M2
BnaA01g13220D	A01	A01p14820.1_BnaDAR	A01	M1,M2
BnaA01g13230D	A01	A01p14840.1_BnaDAR	A01	M1,M2
BnaA01g13240D	A01	A01p14850.1_BnaDAR	A01	M1,M2
BnaA01g13250D	A01	A01p14860.1_BnaDAR	A01	M1,M2
BnaA01g13260D	A01	A01p14880.1_BnaDAR	A01	M1,M2
BnaA01g13270D	A01	A01p14890.1_BnaDAR	A01	M1,M2
BnaA01g13280D	A01	A01p14900.1_BnaDAR	A01	M1,M2
BnaA01g13290D	A01	A01p14910.1_BnaDAR	A01	M1,M2
BnaA01g13300D	A01	A01p14920.1_BnaDAR	A01	M1,M2
BnaA01g13310D	A01	A01p14930.1_BnaDAR	A01	M1,M2
BnaA01g13320D	A01	A01p14940.1_BnaDAR	A01	M1,M2
BnaA01g13330D	A01	A01p14950.1_BnaDAR	A01	M1,M2
BnaA01g13340D	A01	A01p14960.1_BnaDAR	A01	M1,M2
BnaA01g13350D	A01	A01p14970.1_BnaDAR	A01	M1,M2
BnaA01g13360D	A01	A01p15030.1_BnaDAR	A01	M1,M2
BnaA01g13370D	A01	A01p15040.1_BnaDAR	A01	M1,M2
BnaA01g13390D	A01	A01p15070.1_BnaDAR	A01	M1,M2
BnaA01g13400D	A01	A01p15080.1_BnaDAR	A01	M1,M2
BnaA01g13410D	A01	A01p15090.1_BnaDAR	A01	M1,M2
BnaA01g13420D	A01	A01p15100.1_BnaDAR	A01	M1,M2
BnaA01g13430D	A01	A01p15110.1_BnaDAR	A01	M1,M2
BnaA01g13440D	A01	A01p15120.1_BnaDAR	A01	M1,M2
BnaA01g13450D	A01	A01p15130.1_BnaDAR	A01	M1,M2
BnaA01g13460D	A01	A01p15140.1_BnaDAR	A01	M1,M2
BnaA01g13470D	A01	A01p15150.1_BnaDAR	A01	M1,M2
BnaA01g13480D	A01	A01p15160.1_BnaDAR	A01	M1,M2
BnaA01g13490D	A01	A01p15170.1_BnaDAR	A01	M1,M2
BnaA01g13500D	A01	A01p15180.1_BnaDAR	A01	M1,M2
BnaA01g13510D	A01	A01p15200.1_BnaDAR	A01	M1,M2
BnaA01g13520D	A01	A01p15210.1_BnaDAR	A01	M1,M2
BnaA01g13530D	A01	A01p15220.1_BnaDAR	A01	M1,M2
BnaA01g13540D	A01	A01p15230.1_BnaDAR	A01	M1,M2
BnaA01g13550D	A01	A01p15240.1_BnaDAR	A01	M1,M2
BnaA01g13560D	A01	A01p15250.1_BnaDAR	A01	M1,M2
BnaA01g13570D	A01	A01p15250.1_BnaDAR	A01	M1
BnaA01g13580D	A01	A01p15260.1_BnaDAR	A01	M1
BnaA01g13600D	A01	A01p15260.1_BnaDAR	A01	M1,M2
BnaA01g13610D	A01	A01p15440.1_BnaDAR	A01	M1,M2
BnaA01g13620D	A01	A01p15450.1_BnaDAR	A01	M1,M2
BnaA01g13630D	A01	A01p15480.1_BnaDAR	A01	M1,M2
BnaA01g13650D	A01	A01p15500.1_BnaDAR	A01	M1
BnaA01g13660D	A01	A01p15510.1_BnaDAR	A01	M1,M2
BnaA01g13670D	A01	A01p15520.1_BnaDAR	A01	M1,M2
BnaA01g13680D	A01	A01p15530.1_BnaDAR	A01	M1,M2
BnaA01g13690D	A01	A01p15540.1_BnaDAR	A01	M1,M2
BnaA01g13700D	A01	A01p15550.1_BnaDAR	A01	M1,M2
BnaA01g13710D	A01	A01p15560.1_BnaDAR	A01	M1,M2
BnaA01g13720D	A01	A01p15570.1_BnaDAR	A01	M1,M2
BnaA01g13730D	A01	A01p15580.1_BnaDAR	A01	M1,M2
BnaA01g13750D	A01	A01p15590.1_BnaDAR	A01	M1,M2
BnaA01g13760D	A01	A01p15600.1_BnaDAR	A01	M1,M2
BnaA01g13770D	A01	A01p15640.1_BnaDAR	A01	M1,M2
BnaA01g13780D	A01	A01p15650.1_BnaDAR	A01	M1,M2
BnaA01g13790D	A01	A01p15660.1_BnaDAR	A01	M1,M2
BnaA01g13800D	A01	A01p15670.1_BnaDAR	A01	M1,M2
BnaA01g13810D	A01	A01p15680.1_BnaDAR	A01	M1,M2
BnaA01g13820D	A01	A01p15690.1_BnaDAR	A01	M1,M2
BnaA01g13830D	A01	A01p15700.1_BnaDAR	A01	M1,M2
BnaA01g13840D	A01	A01p15720.1_BnaDAR	A01	M1,M2
BnaA01g13850D	A01	A01p15730.1_BnaDAR	A01	M1,M2
BnaA01g13860D	A01	A01p15740.1_BnaDAR	A01	M1,M2
BnaA01g13870D	A01	A01p15750.1_BnaDAR	A01	M1,M2
BnaA01g13880D	A01	A01p15760.1_BnaDAR	A01	M1,M2
BnaA01g13890D	A01	A01p15770.1_BnaDAR	A01	M1,M2
BnaA01g13900D	A01	A01p15880.1_BnaDAR	A01	M1,M2
BnaA01g13910D	A01	A01p15890.1_BnaDAR	A01	M1,M2
BnaA01g13920D	A01	A01p15900.1_BnaDAR	A01	M1,M2
BnaA01g13930D	A01	A01p15910.1_BnaDAR	A01	M1,M2
BnaA01g13940D	A01	A01p15920.1_BnaDAR	A01	M1,M2
BnaA01g13950D	A01	A01p15930.1_BnaDAR	A01	M1,M2
BnaA01g13960D	A01	A01p15940.1_BnaDAR	A01	M1,M2
BnaA01g13970D	A01	A01p15950.1_BnaDAR	A01	M1,M2
BnaA01g13980D	A01	A01p15960.1_BnaDAR	A01	M1,M2
BnaA01g13990D	A01	A01p15970.1_BnaDAR	A01	M1,M2
BnaA01g14000D	A01	A01p15980.1_BnaDAR	A01	M1,M2
BnaA01g14010D	A01	A01p15990.1_BnaDAR	A01	M1,M2
BnaA01g14020D	A01	A01p16000.1_BnaDAR	A01	M1,M2
BnaA01g14030D	A01	A01p16010.1_BnaDAR	A01	M1,M2
BnaA01g14040D	A01	A01p16020.1_BnaDAR	A01	M1,M2
BnaA01g14050D	A01	A01p16030.1_BnaDAR	A01	M1,M2
BnaA01g14060D	A01	A01p16040.1_BnaDAR	A01	M1
BnaA01g14070D	A01	A01p16040.1_BnaDAR	A01	M1,M2
BnaA01g14080D	A01	A01p16050.1_BnaDAR	A01	M1,M2
BnaA01g14090D	A01	A01p16060.1_BnaDAR	A01	M1
BnaA01g14100D	A01	A01p16060.1_BnaDAR	A01	M1,M2
BnaA01g14110D	A01	A01p16070.1_BnaDAR	A01	M1,M2
BnaA01g14120D	A01	A01p16080.1_BnaDAR	A01	M1,M2
BnaA01g14130D	A01	A01p16090.1_BnaDAR	A01	M1,M2
BnaA01g14140D	A01	A01p16100.1_BnaDAR	A01	M1,M2
BnaA01g14150D	A01	A01p16110.1_BnaDAR	A01	M1,M2
BnaA01g14160D	A01	A01p16110.1_BnaDAR	A01	M1
BnaA01g14170D	A01	A01p16120.1_BnaDAR	A01	M1,M2
BnaA01g14180D	A01	A01p16130.1_BnaDAR	A01	M1,M2
BnaA01g14190D	A01	A01p16140.1_BnaDAR	A01	M1,M2
BnaA01g14200D	A01	A01p16150.1_BnaDAR	A01	M1,M2
BnaA01g14230D	A01	A01p16170.1_BnaDAR	A01	M2
BnaA01g14240D	A01	A01p16180.1_BnaDAR	A01	M1,M2
BnaA01g14250D	A01	A01p16190.1_BnaDAR	A01	M1,M2
BnaA01g14260D	A01	A01p16200.1_BnaDAR	A01	M1,M2
BnaA01g14270D	A01	A01p16210.1_BnaDAR	A01	M1,M2
BnaA01g14290D	A01	A01p16220.1_BnaDAR	A01	M1,M2
BnaA01g14300D	A01	A01p16230.1_BnaDAR	A01	M1,M2
BnaA01g14310D	A01	A01p16240.1_BnaDAR	A01	M1,M2
BnaA01g14320D	A01	A01p16250.1_BnaDAR	A01	M1,M2
BnaA01g14330D	A01	A01p16260.1_BnaDAR	A01	M1,M2
BnaA01g14340D	A01	A01p16270.1_BnaDAR	A01	M1,M2
BnaA01g14350D	A01	A01p16280.1_BnaDAR	A01	M1
BnaA01g14360D	A01	A01p16280.1_BnaDAR	A01	M1,M2
BnaA01g14370D	A01	A01p16290.1_BnaDAR	A01	M1,M2
BnaA01g14380D	A01	A01p16300.1_BnaDAR	A01	M1,M2
BnaA01g14390D	A01	A01p16310.1_BnaDAR	A01	M1,M2
BnaA01g14410D	A01	A01p16320.1_BnaDAR	A01	M1,M2
BnaA01g14420D	A01	A01p16330.1_BnaDAR	A01	M1,M2
BnaA01g14430D	A01	A01p16340.1_BnaDAR	A01	M1,M2
BnaA01g14440D	A01	A01p16350.1_BnaDAR	A01	M1
BnaA01g14450D	A01	A01p16360.1_BnaDAR	A01	M1,M2
BnaA01g14460D	A01	A01p16370.1_BnaDAR	A01	M1
BnaA01g14470D	A01	A01p16380.1_BnaDAR	A01	M1,M2
BnaA01g14480D	A01	A01p16390.1_BnaDAR	A01	M1
BnaA01g14490D	A01	A01p16400.1_BnaDAR	A01	M1,M2
BnaA01g14500D	A01	A01p16410.1_BnaDAR	A01	M1,M2
BnaA01g14510D	A01	A01p16430.1_BnaDAR	A01	M1,M2
BnaA01g14520D	A01	A01p16440.1_BnaDAR	A01	M1,M2
BnaA01g14530D	A01	A01p16450.1_BnaDAR	A01	M1,M2
BnaA01g14540D	A01	A01p16460.1_BnaDAR	A01	M1,M2
BnaA01g14560D	A01	A01p16470.1_BnaDAR	A01	M1,M2
BnaA01g14570D	A01	A01p16480.1_BnaDAR	A01	M1,M2
BnaA01g14580D	A01	A01p16490.1_BnaDAR	A01	M1,M2
BnaA01g14590D	A01	A01p16520.1_BnaDAR	A01	M1,M2
BnaA01g14610D	A01	A01p16530.1_BnaDAR	A01	M1
BnaA01g14620D	A01	A01p16530.1_BnaDAR	A01	M1
BnaA01g14630D	A01	A01p16540.1_BnaDAR	A01	M1,M2
BnaA01g14640D	A01	A01p16550.1_BnaDAR	A01	M1,M2
BnaA01g14650D	A01	A01p16560.1_BnaDAR	A01	M1,M2
BnaA01g14660D	A01	A01p16570.1_BnaDAR	A01	M1,M2
BnaA01g14670D	A01	A01p16580.1_BnaDAR	A01	M1,M2
BnaA01g14690D	A01	A01p16600.1_BnaDAR	A01	M1,M2
BnaA01g14700D	A01	A01p16610.1_BnaDAR	A01	M1,M2
BnaA01g14710D	A01	A01p16620.1_BnaDAR	A01	M1,M2
BnaA01g14720D	A01	A01p16640.1_BnaDAR	A01	M1,M2
BnaA01g14730D	A01	A01p16650.1_BnaDAR	A01	M1,M2
BnaA01g14740D	A01	A01p16750.1_BnaDAR	A01	M1,M2
BnaA01g14750D	A01	A01p16760.1_BnaDAR	A01	M1,M2
BnaA01g14760D	A01	A01p16790.1_BnaDAR	A01	M1,M2
BnaA01g14770D	A01	A01p16800.1_BnaDAR	A01	M1,M2
BnaA01g14780D	A01	A01p16800.1_BnaDAR	A01	M1
BnaA01g14790D	A01	A01p16820.1_BnaDAR	A01	M1,M2
BnaA01g14800D	A01	A01p16830.1_BnaDAR	A01	M1,M2
BnaA01g14810D	A01	A01p16840.1_BnaDAR	A01	M1,M2
BnaA01g14820D	A01	A01p16850.1_BnaDAR	A01	M1,M2
BnaA01g14830D	A01	A01p16860.1_BnaDAR	A01	M1,M2
BnaA01g14840D	A01	A01p16870.1_BnaDAR	A01	M1,M2
BnaA01g14850D	A01	A01p16880.1_BnaDAR	A01	M1
BnaA01g14860D	A01	A01p16890.1_BnaDAR	A01	M1,M2
BnaA01g14870D	A01	A01p16900.1_BnaDAR	A01	M1,M2
BnaA01g14880D	A01	A01p16910.1_BnaDAR	A01	M1,M2
BnaA01g14890D	A01	A01p16920.1_BnaDAR	A01	M1,M2
BnaA01g14900D	A01	A01p16930.1_BnaDAR	A01	M1,M2
BnaA01g14910D	A01	A01p16940.1_BnaDAR	A01	M1,M2
BnaA01g14940D	A01	A01p16960.1_BnaDAR	A01	M1,M2
BnaA01g14950D	A01	A01p16970.1_BnaDAR	A01	M1,M2
BnaA01g14960D	A01	A01p16980.1_BnaDAR	A01	M1,M2
BnaA01g14970D	A01	A01p16990.1_BnaDAR	A01	M1,M2
BnaA01g14990D	A01	A01p17070.1_BnaDAR	A01	M1,M2
BnaA01g15000D	A01	A01p17080.1_BnaDAR	A01	M1,M2
BnaA01g15010D	A01	A01p17100.1_BnaDAR	A01	M1,M2
BnaA01g15020D	A01	A01p17110.1_BnaDAR	A01	M1,M2
BnaA01g15030D	A01	A01p17120.1_BnaDAR	A01	M1
BnaA01g15040D	A01	A01p17120.1_BnaDAR	A01	M1,M2
BnaA01g15050D	A01	A01p17130.1_BnaDAR	A01	M1,M2
BnaA01g15060D	A01	A01p17140.1_BnaDAR	A01	M1,M2
BnaA01g15070D	A01	A01p17150.1_BnaDAR	A01	M1,M2
BnaA01g15080D	A01	A01p17160.1_BnaDAR	A01	M1,M2
BnaA01g15090D	A01	A01p17170.1_BnaDAR	A01	M1,M2
BnaA01g15100D	A01	A01p17190.1_BnaDAR	A01	M1,M2
BnaA01g15110D	A01	A01p17200.1_BnaDAR	A01	M1,M2
BnaA01g15120D	A01	A01p17210.1_BnaDAR	A01	M1,M2
BnaA01g15130D	A01	A01p17220.1_BnaDAR	A01	M1,M2
BnaA01g15140D	A01	A01p17230.1_BnaDAR	A01	M1,M2
BnaA01g15150D	A01	A01p17240.1_BnaDAR	A01	M1,M2
BnaA01g15160D	A01	A01p17250.1_BnaDAR	A01	M1,M2
BnaA01g15170D	A01	A01p17260.1_BnaDAR	A01	M1,M2
BnaA01g15180D	A01	A01p17270.1_BnaDAR	A01	M1,M2
BnaA01g15190D	A01	A01p17280.1_BnaDAR	A01	M2
BnaA01g15210D	A01	A01p17290.1_BnaDAR	A01	M2
BnaA01g15230D	A01	A01p17300.1_BnaDAR	A01	M1,M2
BnaA01g15240D	A01	A01p17310.1_BnaDAR	A01	M1,M2
BnaA01g15250D	A01	A01p17320.1_BnaDAR	A01	M1,M2
BnaA01g15270D	A01	A01p17350.1_BnaDAR	A01	M1,M2
BnaA01g15290D	A01	A01p17380.1_BnaDAR	A01	M1,M2
BnaA01g15300D	A01	A01p17390.1_BnaDAR	A01	M1,M2
BnaA01g15310D	A01	A01p17400.1_BnaDAR	A01	M1,M2
BnaA01g15320D	A01	A01p17410.1_BnaDAR	A01	M1,M2
BnaA01g15330D	A01	A01p17420.1_BnaDAR	A01	M1
BnaA01g15340D	A01	A01p17430.1_BnaDAR	A01	M1
BnaA01g15350D	A01	A01p17430.1_BnaDAR	A01	M1,M2
BnaA01g15360D	A01	A01p17440.1_BnaDAR	A01	M1,M2
BnaA01g15370D	A01	A01p17450.1_BnaDAR	A01	M1,M2
BnaA01g15380D	A01	A01p17480.1_BnaDAR	A01	M1,M2
BnaA01g15390D	A01	A01p17490.1_BnaDAR	A01	M1,M2
BnaA01g15400D	A01	A01p17500.1_BnaDAR	A01	M1,M2
BnaA01g15410D	A01	A01p17510.1_BnaDAR	A01	M1,M2
BnaA01g15420D	A01	A01p17530.1_BnaDAR	A01	M1
BnaA01g15430D	A01	A01p17540.1_BnaDAR	A01	M1
BnaA01g15440D	A01	A01p17550.1_BnaDAR	A01	M1,M2
BnaA01g15450D	A01	A01p17560.1_BnaDAR	A01	M1,M2
BnaA01g15460D	A01	A01p17570.1_BnaDAR	A01	M1,M2
BnaA01g15470D	A01	A01p17580.1_BnaDAR	A01	M1,M2
BnaA01g15480D	A01	A01p17590.1_BnaDAR	A01	M1,M2
BnaA01g15490D	A01	A01p17600.1_BnaDAR	A01	M1,M2
BnaA01g15500D	A01	A01p17610.1_BnaDAR	A01	M1
BnaA01g15510D	A01	A01p17620.1_BnaDAR	A01	M1,M2
BnaA01g15530D	A01	A01p17630.1_BnaDAR	A01	M1,M2
BnaA01g15540D	A01	A01p17640.1_BnaDAR	A01	M1,M2
BnaA01g15560D	A01	A01p17650.1_BnaDAR	A01	M1,M2
BnaA01g15570D	A01	A01p17660.1_BnaDAR	A01	M1,M2
BnaA01g15580D	A01	A01p17680.1_BnaDAR	A01	M1,M2
BnaA01g15590D	A01	A01p17690.1_BnaDAR	A01	M1,M2
BnaA01g15600D	A01	A01p17700.1_BnaDAR	A01	M1,M2
BnaA01g15610D	A01	A01p17760.1_BnaDAR	A01	M1,M2
BnaA01g15620D	A01	A01p17770.1_BnaDAR	A01	M1,M2
BnaA01g15630D	A01	A01p17780.1_BnaDAR	A01	M1,M2
BnaA01g15650D	A01	A01p17790.1_BnaDAR	A01	M1,M2
BnaA01g15670D	A01	A01p17800.1_BnaDAR	A01	M1,M2
BnaA01g15680D	A01	A01p17810.1_BnaDAR	A01	M1
BnaA01g15690D	A01	A01p17810.1_BnaDAR	A01	M1,M2
BnaA01g15700D	A01	A01p17820.1_BnaDAR	A01	M1,M2
BnaA01g15710D	A01	A01p17830.1_BnaDAR	A01	M1,M2
BnaA01g15720D	A01	A01p17840.1_BnaDAR	A01	M1,M2
BnaA01g15730D	A01	A01p17850.1_BnaDAR	A01	M1,M2
BnaA01g15740D	A01	A01p17860.1_BnaDAR	A01	M1,M2
BnaA01g15750D	A01	A01p17870.1_BnaDAR	A01	M1,M2
BnaA01g15760D	A01	A01p17900.1_BnaDAR	A01	M1,M2
BnaA01g15770D	A01	A01p17910.1_BnaDAR	A01	M1,M2
BnaA01g15780D	A01	A01p17920.1_BnaDAR	A01	M1,M2
BnaA01g15790D	A01	A01p17930.1_BnaDAR	A01	M1,M2
BnaA01g15800D	A01	A01p17940.1_BnaDAR	A01	M1,M2
BnaA01g15810D	A01	A01p17950.1_BnaDAR	A01	M1,M2
BnaA01g15820D	A01	A01p17960.1_BnaDAR	A01	M1,M2
BnaA01g15840D	A01	A01p17970.1_BnaDAR	A01	M1
BnaA01g15850D	A01	A01p17980.1_BnaDAR	A01	M1,M2
BnaA01g15860D	A01	A01p17990.1_BnaDAR	A01	M1,M2
BnaA01g15870D	A01	A01p18000.1_BnaDAR	A01	M1
BnaA01g15880D	A01	A01p18000.1_BnaDAR	A01	M1,M2
BnaA01g15890D	A01	A01p18010.1_BnaDAR	A01	M1,M2
BnaA01g15900D	A01	A01p18020.1_BnaDAR	A01	M1,M2
BnaA01g15910D	A01	A01p18030.1_BnaDAR	A01	M1,M2
BnaA01g15920D	A01	A01p18040.1_BnaDAR	A01	M1,M2
BnaA01g15930D	A01	A01p18050.1_BnaDAR	A01	M1,M2
BnaA01g15940D	A01	A01p18060.1_BnaDAR	A01	M1,M2
BnaA01g15950D	A01	A01p18070.1_BnaDAR	A01	M1,M2
BnaA01g15960D	A01	A01p18080.1_BnaDAR	A01	M1,M2
BnaA01g15980D	A01	A01p18100.1_BnaDAR	A01	M1,M2
BnaA01g16000D	A01	A01p18110.1_BnaDAR	A01	M2
BnaA01g16010D	A01	A01p18110.1_BnaDAR	A01	M1
BnaA01g16020D	A01	A01p18120.1_BnaDAR	A01	M1,M2
BnaA01g16030D	A01	A01p18130.1_BnaDAR	A01	M1,M2
BnaA01g16040D	A01	A01p18140.1_BnaDAR	A01	M1,M2
BnaA01g16050D	A01	A01p18150.1_BnaDAR	A01	M1,M2
BnaA01g16060D	A01	A01p18160.1_BnaDAR	A01	M1,M2
BnaA01g16070D	A01	A01p18170.1_BnaDAR	A01	M1,M2
BnaA01g16080D	A01	A01p18180.1_BnaDAR	A01	M1
BnaA01g16090D	A01	A01p18190.1_BnaDAR	A01	M1,M2
BnaA01g16100D	A01	A01p18200.1_BnaDAR	A01	M1,M2
BnaA01g16110D	A01	A01p18210.1_BnaDAR	A01	M1
BnaA01g16120D	A01	A01p18220.1_BnaDAR	A01	M1,M2
BnaA01g16130D	A01	A01p18230.1_BnaDAR	A01	M1,M2
BnaA01g16140D	A01	A01p18240.1_BnaDAR	A01	M1,M2
BnaA01g16150D	A01	A01p18250.1_BnaDAR	A01	M1,M2
BnaA01g16160D	A01	A01p18260.1_BnaDAR	A01	M1,M2
BnaA01g16170D	A01	A01p18270.1_BnaDAR	A01	M1,M2
BnaA01g16180D	A01	A01p18280.1_BnaDAR	A01	M1,M2
BnaA01g16190D	A01	A01p18290.1_BnaDAR	A01	M1,M2
BnaA01g16200D	A01	A01p18300.1_BnaDAR	A01	M1,M2
BnaA01g16210D	A01	A01p18320.1_BnaDAR	A01	M1,M2
BnaA01g16220D	A01	A01p18330.1_BnaDAR	A01	M1
BnaA01g16240D	A01	A01p18350.1_BnaDAR	A01	M1,M2
BnaA01g16260D	A01	A01p18420.1_BnaDAR	A01	M1,M2
BnaA01g16270D	A01	A01p18430.1_BnaDAR	A01	M1,M2
BnaA01g16280D	A01	A01p18440.1_BnaDAR	A01	M1,M2
BnaA01g16300D	A01	A01p18460.1_BnaDAR	A01	M1,M2
BnaA01g16310D	A01	A01p18470.1_BnaDAR	A01	M1
BnaA01g16320D	A01	A01p18480.1_BnaDAR	A01	M1,M2
BnaA01g16330D	A01	A01p18490.1_BnaDAR	A01	M1,M2
BnaA01g16340D	A01	A01p18500.1_BnaDAR	A01	M1,M2
BnaA01g16350D	A01	A01p18510.1_BnaDAR	A01	M1,M2
BnaA01g16360D	A01	A01p18520.1_BnaDAR	A01	M1,M2
BnaA01g16370D	A01	A01p18530.1_BnaDAR	A01	M1,M2
BnaA01g16380D	A01	A01p18540.1_BnaDAR	A01	M1,M2
BnaA01g16390D	A01	A01p18560.1_BnaDAR	A01	M1,M2
BnaA01g16400D	A01	A01p18570.1_BnaDAR	A01	M1,M2
BnaA01g16410D	A01	A01p18580.1_BnaDAR	A01	M1,M2
BnaA01g16420D	A01	A01p18590.1_BnaDAR	A01	M1,M2
BnaA01g16430D	A01	A01p18600.1_BnaDAR	A01	M1,M2
BnaA01g16440D	A01	A01p18610.1_BnaDAR	A01	M1,M2
BnaA01g16450D	A01	A01p18620.1_BnaDAR	A01	M1,M2
BnaA01g16460D	A01	A01p18640.1_BnaDAR	A01	M1,M2
BnaA01g16470D	A01	A01p18660.1_BnaDAR	A01	M1,M2
BnaA01g16480D	A01	A01p18670.1_BnaDAR	A01	M2
BnaA01g16490D	A01	A01p18680.1_BnaDAR	A01	M1,M2
BnaA01g16500D	A01	A01p18700.1_BnaDAR	A01	M1,M2
BnaA01g16510D	A01	A01p18720.1_BnaDAR	A01	M1,M2
BnaA01g16520D	A01	A01p18730.1_BnaDAR	A01	M1,M2
BnaA01g16530D	A01	A01p18750.1_BnaDAR	A01	M1,M2
BnaA01g16540D	A01	A01p18770.1_BnaDAR	A01	M1,M2
BnaA01g16550D	A01	A01p18780.1_BnaDAR	A01	M1,M2
BnaA01g16560D	A01	A01p18790.1_BnaDAR	A01	M1,M2
BnaA01g16570D	A01	A01p18800.1_BnaDAR	A01	M1,M2
BnaA01g16580D	A01	A01p18810.1_BnaDAR	A01	M1,M2
BnaA01g16590D	A01	A01p18820.1_BnaDAR	A01	M1,M2
BnaA01g16600D	A01	A01p18840.1_BnaDAR	A01	M1,M2
BnaA01g16610D	A01	A01p18850.1_BnaDAR	A01	M1,M2
BnaA01g16620D	A01	A01p19190.1_BnaDAR	A01	M1,M2
BnaA01g16630D	A01	A01p19200.1_BnaDAR	A01	M1,M2
BnaA01g16640D	A01	A01p19210.1_BnaDAR	A01	M1,M2
BnaA01g16650D	A01	A01p19220.1_BnaDAR	A01	M1,M2
BnaA01g16660D	A01	A01p19230.1_BnaDAR	A01	M1,M2
BnaA01g16670D	A01	A01p19240.1_BnaDAR	A01	M1,M2
BnaA01g16680D	A01	A01p19250.1_BnaDAR	A01	M1,M2
BnaA01g16690D	A01	A01p19270.1_BnaDAR	A01	M1,M2
BnaA01g16700D	A01	A01p19280.1_BnaDAR	A01	M1,M2
BnaA01g16710D	A01	A01p19290.1_BnaDAR	A01	M1,M2
BnaA01g16720D	A01	A01p19300.1_BnaDAR	A01	M1,M2
BnaA01g16730D	A01	A01p19310.1_BnaDAR	A01	M1,M2
BnaA01g16740D	A01	A01p19320.1_BnaDAR	A01	M1,M2
BnaA01g16760D	A01	A01p19340.1_BnaDAR	A01	M1,M2
BnaA01g16780D	A01	A01p19360.1_BnaDAR	A01	M1,M2
BnaA01g16790D	A01	A01p19380.1_BnaDAR	A01	M1,M2
BnaA01g16810D	A01	A01p19390.1_BnaDAR	A01	M2
BnaA01g16820D	A01	A01p19400.1_BnaDAR	A01	M1,M2
BnaA01g16830D	A01	A01p19410.1_BnaDAR	A01	M1,M2
BnaA01g16840D	A01	A01p19420.1_BnaDAR	A01	M1,M2
BnaA01g16850D	A01	A01p19430.1_BnaDAR	A01	M1,M2
BnaA01g16870D	A01	A01p19450.1_BnaDAR	A01	M1,M2
BnaA01g16880D	A01	A01p19480.1_BnaDAR	A01	M1,M2
BnaA01g16890D	A01	A01p19500.1_BnaDAR	A01	M2
BnaA01g16900D	A01	A01p19530.1_BnaDAR	A01	M1,M2
BnaA01g16910D	A01	A01p19540.1_BnaDAR	A01	M1,M2
BnaA01g16920D	A01	A01p19550.1_BnaDAR	A01	M1,M2
BnaA01g16940D	A01	A01p19570.1_BnaDAR	A01	M1,M2
BnaA01g16950D	A01	A01p19590.1_BnaDAR	A01	M1,M2
BnaA01g16960D	A01	A01p19600.1_BnaDAR	A01	M1,M2
BnaA01g16970D	A01	A01p19610.1_BnaDAR	A01	M1,M2
BnaA01g16980D	A01	A01p19620.1_BnaDAR	A01	M1,M2
BnaA01g16990D	A01	A01p19630.1_BnaDAR	A01	M1,M2
BnaA01g17000D	A01	A01p19640.1_BnaDAR	A01	M1,M2
BnaA01g17010D	A01	A01p19650.1_BnaDAR	A01	M1,M2
BnaA01g17020D	A01	A01p19670.1_BnaDAR	A01	M1,M2
BnaA01g17030D	A01	A01p19680.1_BnaDAR	A01	M1,M2
BnaA01g17040D	A01	A01p19690.1_BnaDAR	A01	M1,M2
BnaA01g17050D	A01	A01p19700.1_BnaDAR	A01	M1,M2
BnaA01g17060D	A01	A01p19740.1_BnaDAR	A01	M1,M2
BnaA01g17070D	A01	A01p19750.1_BnaDAR	A01	M1,M2
BnaA01g17090D	A01	A01p20740.1_BnaDAR	A01	M1,M2
BnaA01g17100D	A01	A01p20750.1_BnaDAR	A01	M1,M2
BnaA01g17110D	A01	A01p20760.1_BnaDAR	A01	M1,M2
BnaA01g17120D	A01	A01p20770.1_BnaDAR	A01	M1,M2
BnaA01g17130D	A01	A01p20800.1_BnaDAR	A01	M1,M2
BnaA01g17140D	A01	A01p20820.1_BnaDAR	A01	M1,M2
BnaA01g17150D	A01	A01p20830.1_BnaDAR	A01	M1,M2
BnaA01g17170D	A01	A01p20840.1_BnaDAR	A01	M1,M2
BnaA01g17180D	A01	A01p20850.1_BnaDAR	A01	M1,M2
BnaA01g17190D	A01	A01p20860.1_BnaDAR	A01	M1,M2
BnaA01g17200D	A01	A01p20870.1_BnaDAR	A01	M1,M2
BnaA01g17210D	A01	A01p20880.1_BnaDAR	A01	M1,M2
BnaA01g17220D	A01	A01p20890.1_BnaDAR	A01	M1,M2
BnaA01g17230D	A01	A01p20900.1_BnaDAR	A01	M1,M2
BnaA01g17240D	A01	A01p20910.1_BnaDAR	A01	M1,M2
BnaA01g17250D	A01	A01p20920.1_BnaDAR	A01	M1,M2
BnaA01g17260D	A01	A01p20930.1_BnaDAR	A01	M1,M2
BnaA01g17290D	A01	A01p20960.1_BnaDAR	A01	M1,M2
BnaA01g17300D	A01	A01p20970.1_BnaDAR	A01	M1,M2
BnaA01g17320D	A01	A01p20980.1_BnaDAR	A01	M1,M2
BnaA01g17330D	A01	A01p21030.1_BnaDAR	A01	M1,M2
BnaA01g17340D	A01	A01p21040.1_BnaDAR	A01	M1,M2
BnaA01g17350D	A01	A01p21090.1_BnaDAR	A01	M1,M2
BnaA01g17360D	A01	A01p21100.1_BnaDAR	A01	M1,M2
BnaA01g17370D	A01	A01p21110.1_BnaDAR	A01	M1,M2
BnaA01g17380D	A01	A01p21120.1_BnaDAR	A01	M1,M2
BnaA01g17390D	A01	A01p21140.1_BnaDAR	A01	M1,M2
BnaA01g17400D	A01	A01p21150.1_BnaDAR	A01	M1,M2
BnaA01g17410D	A01	A01p21160.1_BnaDAR	A01	M1,M2
BnaA01g17420D	A01	A01p21170.1_BnaDAR	A01	M1,M2
BnaA01g17430D	A01	A01p21190.1_BnaDAR	A01	M1,M2
BnaA01g17440D	A01	A01p21200.1_BnaDAR	A01	M1,M2
BnaA01g17450D	A01	A01p21210.1_BnaDAR	A01	M1,M2
BnaA01g17460D	A01	A01p21220.1_BnaDAR	A01	M1,M2
BnaA01g17470D	A01	A01p21240.1_BnaDAR	A01	M1
BnaA01g17480D	A01	A01p21250.1_BnaDAR	A01	M1,M2
BnaA01g17490D	A01	A01p21260.1_BnaDAR	A01	M1,M2
BnaA01g17500D	A01	A01p21270.1_BnaDAR	A01	M1,M2
BnaA01g17510D	A01	A01p21280.1_BnaDAR	A01	M1,M2
BnaA01g17520D	A01	A01p21290.1_BnaDAR	A01	M1,M2
BnaA01g17530D	A01	A01p21300.1_BnaDAR	A01	M2
BnaA01g17540D	A01	A01p21310.1_BnaDAR	A01	M1,M2
BnaA01g17550D	A01	A01p21320.1_BnaDAR	A01	M1,M2
BnaA01g17560D	A01	A01p21340.1_BnaDAR	A01	M1,M2
BnaA01g17570D	A01	A01p21360.1_BnaDAR	A01	M1,M2
BnaA01g17580D	A01	A01p21370.1_BnaDAR	A01	M1,M2
BnaA01g17600D	A01	A01p21380.1_BnaDAR	A01	M1
BnaA01g17610D	A01	A01p21390.1_BnaDAR	A01	M1,M2
BnaA01g17620D	A01	A01p21400.1_BnaDAR	A01	M1,M2
BnaA01g17630D	A01	A01p21410.1_BnaDAR	A01	M1,M2
BnaA01g17640D	A01	A01p21420.1_BnaDAR	A01	M1
BnaA01g17650D	A01	A01p21430.1_BnaDAR	A01	M1,M2
BnaA01g17660D	A01	A01p21440.1_BnaDAR	A01	M1,M2
BnaA01g17680D	A01	A01p21460.1_BnaDAR	A01	M2
BnaA01g17690D	A01	A01p21470.1_BnaDAR	A01	M1,M2
BnaA01g17700D	A01	A01p21480.1_BnaDAR	A01	M1,M2
BnaA01g17710D	A01	A01p21490.1_BnaDAR	A01	M1,M2
BnaA01g17720D	A01	A01p21500.1_BnaDAR	A01	M1,M2
BnaA01g17730D	A01	A01p21520.1_BnaDAR	A01	M1,M2
BnaA01g17740D	A01	A01p21530.1_BnaDAR	A01	M1,M2
BnaA01g17750D	A01	A01p21540.1_BnaDAR	A01	M2
BnaA01g17760D	A01	A01p20060.1_BnaDAR	A01	M1,M2
BnaA01g17770D	A01	A01p20070.1_BnaDAR	A01	M1,M2
BnaA01g17780D	A01	A01p20080.1_BnaDAR	A01	M1,M2
BnaA01g17790D	A01	A01p20090.1_BnaDAR	A01	M1
BnaA01g17800D	A01	A01p20100.1_BnaDAR	A01	M1,M2
BnaA01g17810D	A01	A01p20110.1_BnaDAR	A01	M1
BnaA01g17830D	A01	A01p20130.1_BnaDAR	A01	M1
BnaA01g17840D	A01	A01p20140.1_BnaDAR	A01	M1,M2
BnaA01g17850D	A01	A01p20150.1_BnaDAR	A01	M1
BnaA01g17860D	A01	A01p20160.1_BnaDAR	A01	M1,M2
BnaA01g17870D	A01	A01p20170.1_BnaDAR	A01	M1,M2
BnaA01g17890D	A01	A01p20180.1_BnaDAR	A01	M1,M2
BnaA01g17900D	A01	A01p20190.1_BnaDAR	A01	M1,M2
BnaA01g17910D	A01	A01p20200.1_BnaDAR	A01	M1,M2
BnaA01g17930D	A01	A01p20210.1_BnaDAR	A01	M1,M2
BnaA01g17940D	A01	A01p20220.1_BnaDAR	A01	M1,M2
BnaA01g17950D	A01	A01p20250.1_BnaDAR	A01	M1,M2
BnaA01g17980D	A01	A01p20260.1_BnaDAR	A01	M1,M2
BnaA01g17990D	A01	A01p20270.1_BnaDAR	A01	M1,M2
BnaA01g18000D	A01	A01p20280.1_BnaDAR	A01	M1,M2
BnaA01g18010D	A01	A01p20290.1_BnaDAR	A01	M1
BnaA01g18020D	A01	A01p20290.1_BnaDAR	A01	M1,M2
BnaA01g18030D	A01	A01p20300.1_BnaDAR	A01	M1,M2
BnaA01g18040D	A01	A01p20310.1_BnaDAR	A01	M1,M2
BnaA01g18050D	A01	A01p20320.1_BnaDAR	A01	M1,M2
BnaA01g18060D	A01	A01p20330.1_BnaDAR	A01	M1,M2
BnaA01g18070D	A01	A01p20340.1_BnaDAR	A01	M1,M2
BnaA01g18080D	A01	A01p20350.1_BnaDAR	A01	M1,M2
BnaA01g18090D	A01	A01p20360.1_BnaDAR	A01	M1
BnaA01g18100D	A01	A01p20370.1_BnaDAR	A01	M1,M2
BnaA01g18110D	A01	A01p20390.1_BnaDAR	A01	M1,M2
BnaA01g18130D	A01	A01p20420.1_BnaDAR	A01	M1,M2
BnaA01g18140D	A01	A01p20450.1_BnaDAR	A01	M1
BnaA01g18150D	A01	A01p20460.1_BnaDAR	A01	M1,M2
BnaA01g18160D	A01	A01p20470.1_BnaDAR	A01	M1,M2
BnaA01g18170D	A01	A01p20480.1_BnaDAR	A01	M1,M2
BnaA01g18180D	A01	A01p21550.1_BnaDAR	A01	M1,M2
BnaA01g18200D	A01	A01p21560.1_BnaDAR	A01	M1,M2
BnaA01g18210D	A01	A01p21620.1_BnaDAR	A01	M1,M2
BnaA01g18220D	A01	A01p21630.1_BnaDAR	A01	M1
BnaA01g18260D	A01	A01p21630.1_BnaDAR	A01	M1,M2
BnaA01g18270D	A01	A01p21650.1_BnaDAR	A01	M1,M2
BnaA01g18280D	A01	A01p21660.1_BnaDAR	A01	M1,M2
BnaA01g18290D	A01	A01p21670.1_BnaDAR	A01	M1,M2
BnaA01g18320D	A01	A01p21680.1_BnaDAR	A01	M1,M2
BnaA01g18330D	A01	A01p21690.1_BnaDAR	A01	M1,M2
BnaA01g18340D	A01	A01p21700.1_BnaDAR	A01	M1
BnaA01g18350D	A01	A01p21710.1_BnaDAR	A01	M1,M2
BnaA01g18360D	A01	A01p21720.1_BnaDAR	A01	M1,M2
BnaA01g18380D	A01	A01p21750.1_BnaDAR	A01	M1,M2
BnaA01g18390D	A01	A01p21760.1_BnaDAR	A01	M1,M2
BnaA01g18400D	A01	A01p21990.1_BnaDAR	A01	M1,M2
BnaA01g18410D	A01	A01p22000.1_BnaDAR	A01	M1,M2
BnaA01g18420D	A01	A01p22020.1_BnaDAR	A01	M1
BnaA01g18430D	A01	A01p22030.1_BnaDAR	A01	M1,M2
BnaA01g18440D	A01	A01p22040.1_BnaDAR	A01	M1
BnaA01g18450D	A01	A01p22040.1_BnaDAR	A01	M1,M2
BnaA01g18460D	A01	A01p22050.1_BnaDAR	A01	M1,M2
BnaA01g18470D	A01	A01p22060.1_BnaDAR	A01	M1,M2
BnaA01g18480D	A01	A01p22070.1_BnaDAR	A01	M1,M2
BnaA01g18490D	A01	A01p22080.1_BnaDAR	A01	M1,M2
BnaA01g18500D	A01	A01p22090.1_BnaDAR	A01	M1
BnaA01g18510D	A01	A01p22090.1_BnaDAR	A01	M1
BnaA01g18520D	A01	A01p22100.1_BnaDAR	A01	M1,M2
BnaA01g18530D	A01	A01p22110.1_BnaDAR	A01	M1,M2
BnaA01g18540D	A01	A01p22120.1_BnaDAR	A01	M1,M2
BnaA01g18550D	A01	A01p22130.1_BnaDAR	A01	M1,M2
BnaA01g18570D	A01	A01p22160.1_BnaDAR	A01	M1,M2
BnaA01g18580D	A01	A01p22170.1_BnaDAR	A01	M1,M2
BnaA01g18610D	A01	A01p22200.1_BnaDAR	A01	M1
BnaA01g18620D	A01	A01p22210.1_BnaDAR	A01	M1,M2
BnaA01g18630D	A01	A01p22220.1_BnaDAR	A01	M1,M2
BnaA01g18640D	A01	A01p22230.1_BnaDAR	A01	M1,M2
BnaA01g18650D	A01	A01p22260.1_BnaDAR	A01	M1,M2
BnaA01g18660D	A01	A01p22270.1_BnaDAR	A01	M1,M2
BnaA01g18670D	A01	A01p22280.1_BnaDAR	A01	M2
BnaA01g18680D	A01	A01p22290.1_BnaDAR	A01	M1,M2
BnaA01g18690D	A01	A01p22310.1_BnaDAR	A01	M1,M2
BnaA01g18700D	A01	A01p22320.1_BnaDAR	A01	M1,M2
BnaA01g18720D	A01	A01p22330.1_BnaDAR	A01	M1
BnaA01g18730D	A01	A01p22340.1_BnaDAR	A01	M1,M2
BnaA01g18740D	A01	A01p22350.1_BnaDAR	A01	M1,M2
BnaA01g18750D	A01	A01p22380.1_BnaDAR	A01	M1,M2
BnaA01g18760D	A01	A01p22390.1_BnaDAR	A01	M1,M2
BnaA01g18770D	A01	A01p22410.1_BnaDAR	A01	M1
BnaA01g18780D	A01	A01p22420.1_BnaDAR	A01	M1,M2
BnaA01g18790D	A01	A01p22430.1_BnaDAR	A01	M1
BnaA01g18800D	A01	A01p22440.1_BnaDAR	A01	M1,M2
BnaA01g18810D	A01	A01p22450.1_BnaDAR	A01	M1
BnaA01g18820D	A01	A01p22450.1_BnaDAR	A01	M1,M2
BnaA01g18840D	A01	A01p22610.1_BnaDAR	A01	M2
BnaA01g18850D	A01	A01p22630.1_BnaDAR	A01	M1,M2
BnaA01g18860D	A01	A01p22640.1_BnaDAR	A01	M1,M2
BnaA01g18870D	A01	A01p22650.1_BnaDAR	A01	M1,M2
BnaA01g18880D	A01	A01p22660.1_BnaDAR	A01	M1
BnaA01g18900D	A01	A01p22670.1_BnaDAR	A01	M1
BnaA01g18910D	A01	A01p22710.1_BnaDAR	A01	M1,M2
BnaA01g18920D	A01	A01p22750.1_BnaDAR	A01	M1,M2
BnaA01g18930D	A01	A01p22760.1_BnaDAR	A01	M1,M2
BnaA01g18940D	A01	A01p22770.1_BnaDAR	A01	M1,M2
BnaA01g18950D	A01	A01p22790.1_BnaDAR	A01	M1,M2
BnaA01g18960D	A01	A01p22800.1_BnaDAR	A01	M1,M2
BnaA01g18970D	A01	A01p22810.1_BnaDAR	A01	M1,M2
BnaA01g18980D	A01	A01p22820.1_BnaDAR	A01	M2
BnaA01g18990D	A01	A01p22830.1_BnaDAR	A01	M1,M2
BnaA01g19000D	A01	A01p22840.1_BnaDAR	A01	M1
BnaA01g19010D	A01	A01p22860.1_BnaDAR	A01	M1,M2
BnaA01g19020D	A01	A01p22870.1_BnaDAR	A01	M1
BnaA01g19040D	A01	A01p22880.1_BnaDAR	A01	M1,M2
BnaA01g19080D	A01	A01p22940.1_BnaDAR	A01	M1
BnaA01g19090D	A01	A01p22960.1_BnaDAR	A01	M1,M2
BnaA01g19100D	A01	A01p22970.1_BnaDAR	A01	M1,M2
BnaA01g19110D	A01	A01p22980.1_BnaDAR	A01	M1,M2
BnaA01g19120D	A01	A01p23000.1_BnaDAR	A01	M2
BnaA01g19130D	A01	A01p23010.1_BnaDAR	A01	M1,M2
BnaA01g19140D	A01	A01p23020.1_BnaDAR	A01	M1,M2
BnaA01g19150D	A01	A01p23030.1_BnaDAR	A01	M1,M2
BnaA01g19160D	A01	A01p23050.1_BnaDAR	A01	M1,M2
BnaA01g19170D	A01	A01p23060.1_BnaDAR	A01	M1,M2
BnaA01g19180D	A01	A01p23080.1_BnaDAR	A01	M1,M2
BnaA01g19210D	A01	A01p23160.1_BnaDAR	A01	M1,M2
BnaA01g19220D	A01	A01p23170.1_BnaDAR	A01	M1,M2
BnaA01g19230D	A01	A01p23180.1_BnaDAR	A01	M1,M2
BnaA01g19240D	A01	A01p23190.1_BnaDAR	A01	M1,M2
BnaA01g19250D	A01	A01p23210.1_BnaDAR	A01	M1,M2
BnaA01g19260D	A01	A01p23220.1_BnaDAR	A01	M1,M2
BnaA01g19270D	A01	A01p23230.1_BnaDAR	A01	M1,M2
BnaA01g19280D	A01	A01p23250.1_BnaDAR	A01	M1
BnaA01g19300D	A01	A01p23250.1_BnaDAR	A01	M1,M2
BnaA01g19310D	A01	A01p23270.1_BnaDAR	A01	M1,M2
BnaA01g19320D	A01	A01p23280.1_BnaDAR	A01	M2
BnaA01g19330D	A01	A01p23310.1_BnaDAR	A01	M1,M2
BnaA01g19340D	A01	A01p23320.1_BnaDAR	A01	M1,M2
BnaA01g19350D	A01	A01p23330.1_BnaDAR	A01	M1,M2
BnaA01g19360D	A01	A01p23340.1_BnaDAR	A01	M1,M2
BnaA01g19370D	A01	A01p23350.1_BnaDAR	A01	M2
BnaA01g19380D	A01	A01p23370.1_BnaDAR	A01	M1,M2
BnaA01g19390D	A01	A01p23390.1_BnaDAR	A01	M1,M2
BnaA01g19400D	A01	A01p23400.1_BnaDAR	A01	M1,M2
BnaA01g19410D	A01	A01p23410.1_BnaDAR	A01	M1,M2
BnaA01g19420D	A01	A01p23420.1_BnaDAR	A01	M1,M2
BnaA01g19430D	A01	A01p23420.1_BnaDAR	A01	M1
BnaA01g19440D	A01	A01p23430.1_BnaDAR	A01	M1,M2
BnaA01g19450D	A01	A01p23440.1_BnaDAR	A01	M1,M2
BnaA01g19460D	A01	A01p23450.1_BnaDAR	A01	M1,M2
BnaA01g19470D	A01	A01p23460.1_BnaDAR	A01	M1,M2
BnaA01g19480D	A01	A01p23470.1_BnaDAR	A01	M1,M2
BnaA01g19490D	A01	A01p23480.1_BnaDAR	A01	M1,M2
BnaA01g19500D	A01	A01p23490.1_BnaDAR	A01	M1,M2
BnaA01g19510D	A01	A01p23530.1_BnaDAR	A01	M1
BnaA01g19530D	A01	A01p23540.1_BnaDAR	A01	M1,M2
BnaA01g19540D	A01	A01p23550.1_BnaDAR	A01	M1,M2
BnaA01g19550D	A01	A01p23560.1_BnaDAR	A01	M1,M2
BnaA01g19560D	A01	A01p23570.1_BnaDAR	A01	M1,M2
BnaA01g19570D	A01	A01p23580.1_BnaDAR	A01	M1,M2
BnaA01g19590D	A01	A01p23590.1_BnaDAR	A01	M1,M2
BnaA01g19600D	A01	A01p23610.1_BnaDAR	A01	M1
BnaA01g19610D	A01	A01p23610.1_BnaDAR	A01	M1
BnaA01g19620D	A01	A01p23620.1_BnaDAR	A01	M1
BnaA01g19630D	A01	A01p23630.1_BnaDAR	A01	M1,M2
BnaA01g19640D	A01	A01p23640.1_BnaDAR	A01	M1,M2
BnaA01g19650D	A01	A01p23650.1_BnaDAR	A01	M1,M2
BnaA01g19660D	A01	A01p23660.1_BnaDAR	A01	M1
BnaA01g19670D	A01	A01p23660.1_BnaDAR	A01	M2
BnaA01g19680D	A01	A01p23670.1_BnaDAR	A01	M1,M2
BnaA01g19700D	A01	A01p23690.1_BnaDAR	A01	M1,M2
BnaA01g19710D	A01	A01p23700.1_BnaDAR	A01	M1,M2
BnaA01g19720D	A01	A01p23710.1_BnaDAR	A01	M1,M2
BnaA01g19740D	A01	A01p23860.1_BnaDAR	A01	M1,M2
BnaA01g19750D	A01	A01p23880.1_BnaDAR	A01	M1,M2
BnaA01g19760D	A01	A01p23930.1_BnaDAR	A01	M1,M2
BnaA01g19770D	A01	A01p23940.1_BnaDAR	A01	M1,M2
BnaA01g19780D	A01	A01p23960.1_BnaDAR	A01	M1,M2
BnaA01g19790D	A01	A01p26440.1_BnaDAR	A01	M1,M2
BnaA01g19800D	A01	A01p26390.1_BnaDAR	A01	M1,M2
BnaA01g19810D	A01	A01p26370.1_BnaDAR	A01	M1,M2
BnaA01g19820D	A01	A01p26360.1_BnaDAR	A01	M1,M2
BnaA01g19830D	A01	A01p26350.1_BnaDAR	A01	M2
BnaA01g19840D	A01	A01p26230.1_BnaDAR	A01	M1,M2
BnaA01g19850D	A01	A01p26220.1_BnaDAR	A01	M1
BnaA01g19860D	A01	A01p26200.1_BnaDAR	A01	M2
BnaA01g19870D	A01	A01p26170.1_BnaDAR	A01	M1,M2
BnaA01g19880D	A01	A01p26150.1_BnaDAR	A01	M1
BnaA01g19890D	A01	A01p26140.1_BnaDAR	A01	M2
BnaA01g19920D	A01	A01p26120.1_BnaDAR	A01	M1,M2
BnaA01g19930D	A01	A01p26110.1_BnaDAR	A01	M2
BnaA01g19940D	A01	A01p26100.1_BnaDAR	A01	M1
BnaA01g19960D	A01	A01p26090.1_BnaDAR	A01	M1
BnaA01g19970D	A01	A01p26080.1_BnaDAR	A01	M2
BnaA01g19990D	A01	A01p26070.1_BnaDAR	A01	M1
BnaA01g20020D	A01	A01p26050.1_BnaDAR	A01	M1,M2
BnaA01g20030D	A01	A01p26040.1_BnaDAR	A01	M1,M2
BnaA01g20040D	A01	A01p26030.1_BnaDAR	A01	M1,M2
BnaA01g20050D	A01	A01p26020.1_BnaDAR	A01	M1,M2
BnaA01g20060D	A01	A01p26010.1_BnaDAR	A01	M1,M2
BnaA01g20070D	A01	A01p26000.1_BnaDAR	A01	M1,M2
BnaA01g20080D	A01	A01p25990.1_BnaDAR	A01	M1,M2
BnaA01g20090D	A01	A01p25980.1_BnaDAR	A01	M1,M2
BnaA01g20100D	A01	A01p25970.1_BnaDAR	A01	M1,M2
BnaA01g20110D	A01	A01p25930.1_BnaDAR	A01	M1,M2
BnaA01g20120D	A01	A01p25910.1_BnaDAR	A01	M2
BnaA01g20140D	A01	A01p25900.1_BnaDAR	A01	M2
BnaA01g20160D	A01	A01p25890.1_BnaDAR	A01	M1,M2
BnaA01g20170D	A01	A01p25880.1_BnaDAR	A01	M1
BnaA01g20190D	A01	A01p25870.1_BnaDAR	A01	M1,M2
BnaA01g20210D	A01	A01p25860.1_BnaDAR	A01	M1,M2
BnaA01g20220D	A01	A01p25820.1_BnaDAR	A01	M1,M2
BnaA01g20230D	A01	A01p25800.1_BnaDAR	A01	M1,M2
BnaA01g20240D	A01	A01p25780.1_BnaDAR	A01	M1,M2
BnaA01g20250D	A01	A01p25770.1_BnaDAR	A01	M1,M2
BnaA01g20260D	A01	A01p25740.1_BnaDAR	A01	M1,M2
BnaA01g20270D	A01	A01p25730.1_BnaDAR	A01	M2
BnaA01g20280D	A01	A01p25600.1_BnaDAR	A01	M1,M2
BnaA01g20290D	A01	A01p25580.1_BnaDAR	A01	M1,M2
BnaA01g20300D	A01	A01p25570.1_BnaDAR	A01	M2
BnaA01g20310D	A01	A01p25560.1_BnaDAR	A01	M1,M2
BnaA01g20320D	A01	A01p25550.1_BnaDAR	A01	M1,M2
BnaA01g20340D	A01	A01p25400.1_BnaDAR	A01	M1
BnaA01g20350D	A01	A01p25390.1_BnaDAR	A01	M1
BnaA01g20360D	A01	A01p25380.1_BnaDAR	A01	M1,M2
BnaA01g20370D	A01	A01p25360.1_BnaDAR	A01	M1,M2
BnaA01g20380D	A01	A01p25340.1_BnaDAR	A01	M1,M2
BnaA01g20390D	A01	A01p25330.1_BnaDAR	A01	M1,M2
BnaA01g20400D	A01	A01p25320.1_BnaDAR	A01	M1,M2
BnaA01g20420D	A01	A01p25280.1_BnaDAR	A01	M1
BnaA01g20430D	A01	A01p25270.1_BnaDAR	A01	M1,M2
BnaA01g20450D	A01	A01p25250.1_BnaDAR	A01	M1,M2
BnaA01g20460D	A01	A01p25240.1_BnaDAR	A01	M1,M2
BnaA01g20470D	A01	A01p25230.1_BnaDAR	A01	M1,M2
BnaA01g20480D	A01	A01p25220.1_BnaDAR	A01	M1,M2
BnaA01g20490D	A01	A01p25210.1_BnaDAR	A01	M2
BnaA01g20510D	A01	A01p25200.1_BnaDAR	A01	M2
BnaA01g20520D	A01	A01p25180.1_BnaDAR	A01	M1,M2
BnaA01g20530D	A01	A01p25170.1_BnaDAR	A01	M1,M2
BnaA01g20540D	A01	A01p25120.1_BnaDAR	A01	M2
BnaA01g20550D	A01	A01p25110.1_BnaDAR	A01	M1,M2
BnaA01g20560D	A01	A01p25100.1_BnaDAR	A01	M1,M2
BnaA01g20570D	A01	A01p25090.1_BnaDAR	A01	M1,M2
BnaA01g20580D	A01	A01p25080.1_BnaDAR	A01	M1,M2
BnaA01g20590D	A01	A01p25070.1_BnaDAR	A01	M1,M2
BnaA01g20600D	A01	A01p25050.1_BnaDAR	A01	M1,M2
BnaA01g20610D	A01	A01p25040.1_BnaDAR	A01	M1,M2
BnaA01g20620D	A01	A01p25030.1_BnaDAR	A01	M1,M2
BnaA01g20630D	A01	A01p25020.1_BnaDAR	A01	M1,M2
BnaA01g20640D	A01	A01p25010.1_BnaDAR	A01	M2
BnaA01g20660D	A01	A01p24970.1_BnaDAR	A01	M1,M2
BnaA01g20670D	A01	A01p24960.1_BnaDAR	A01	M1,M2
BnaA01g20690D	A01	A01p24930.1_BnaDAR	A01	M1,M2
BnaA01g20700D	A01	A01p24920.1_BnaDAR	A01	M1,M2
BnaA01g20710D	A01	A01p24910.1_BnaDAR	A01	M2
BnaA01g20720D	A01	A01p24900.1_BnaDAR	A01	M1
BnaA01g20730D	A01	A01p24870.1_BnaDAR	A01	M1,M2
BnaA01g20750D	A01	A01p24860.1_BnaDAR	A01	M2
BnaA01g20770D	A01	A01p24850.1_BnaDAR	A01	M1,M2
BnaA01g20780D	A01	A01p24830.1_BnaDAR	A01	M1,M2
BnaA01g20790D	A01	A01p24820.1_BnaDAR	A01	M1,M2
BnaA01g20800D	A01	A01p24810.1_BnaDAR	A01	M1,M2
BnaA01g20810D	A01	A01p24800.1_BnaDAR	A01	M1,M2
BnaA01g20820D	A01	A01p24680.1_BnaDAR	A01	M1,M2
BnaA01g20850D	A01	A01p24630.1_BnaDAR	A01	M1,M2
BnaA01g20860D	A01	A01p24620.1_BnaDAR	A01	M1,M2
BnaA01g20880D	A01	A01p24610.1_BnaDAR	A01	M1,M2
BnaA01g20890D	A01	A01p24600.1_BnaDAR	A01	M1,M2
BnaA01g20900D	A01	A01p24590.1_BnaDAR	A01	M1,M2
BnaA01g20920D	A01	A01p24560.1_BnaDAR	A01	M2
BnaA01g20940D	A01	A01p24540.1_BnaDAR	A01	M1,M2
BnaA01g20950D	A01	A01p24530.1_BnaDAR	A01	M1,M2
BnaA01g20960D	A01	A01p24480.1_BnaDAR	A01	M1,M2
BnaA01g20970D	A01	A01p24460.1_BnaDAR	A01	M1,M2
BnaA01g20980D	A01	A01p24450.1_BnaDAR	A01	M1,M2
BnaA01g20990D	A01	A01p24440.1_BnaDAR	A01	M1,M2
BnaA01g21030D	A01	A01p24370.1_BnaDAR	A01	M1,M2
BnaA01g21040D	A01	A01p24360.1_BnaDAR	A01	M1,M2
BnaA01g21050D	A01	A01p24350.1_BnaDAR	A01	M1
BnaA01g21060D	A01	A01p24340.1_BnaDAR	A01	M1,M2
BnaA01g21070D	A01	A01p24330.1_BnaDAR	A01	M1,M2
BnaA01g21090D	A01	A01p24320.1_BnaDAR	A01	M2
BnaA01g21110D	A01	A01p24310.1_BnaDAR	A01	M1,M2
BnaA01g21120D	A01	A01p24300.1_BnaDAR	A01	M1,M2
BnaA01g21130D	A01	A01p24290.1_BnaDAR	A01	M1,M2
BnaA01g21140D	A01	A01p24280.1_BnaDAR	A01	M1,M2
BnaA01g21150D	A01	A01p24270.1_BnaDAR	A01	M1,M2
BnaA01g21160D	A01	A01p24250.1_BnaDAR	A01	M1,M2
BnaA01g21170D	A01	A01p24240.1_BnaDAR	A01	M1,M2
BnaA01g21180D	A01	A01p24230.1_BnaDAR	A01	M1,M2
BnaA01g21190D	A01	A01p24220.1_BnaDAR	A01	M1,M2
BnaA01g21200D	A01	A01p24210.1_BnaDAR	A01	M1,M2
BnaA01g21210D	A01	A01p24200.1_BnaDAR	A01	M1,M2
BnaA01g21220D	A01	A01p24190.1_BnaDAR	A01	M1,M2
BnaA01g21230D	A01	A01p24180.1_BnaDAR	A01	M1,M2
BnaA01g21240D	A01	A01p24170.1_BnaDAR	A01	M1,M2
BnaA01g21250D	A01	A01p24160.1_BnaDAR	A01	M1,M2
BnaA01g21260D	A01	A01p24150.1_BnaDAR	A01	M1,M2
BnaA01g21270D	A01	A01p24140.1_BnaDAR	A01	M1,M2
BnaA01g21280D	A01	A01p24130.1_BnaDAR	A01	M1,M2
BnaA01g21290D	A01	A01p24120.1_BnaDAR	A01	M1,M2
BnaA01g21300D	A01	A01p24110.1_BnaDAR	A01	M1,M2
BnaA01g21310D	A01	A01p24100.1_BnaDAR	A01	M2
BnaA01g21330D	A01	A01p24090.1_BnaDAR	A01	M2
BnaA01g21340D	A01	A01p24080.1_BnaDAR	A01	M1,M2
BnaA01g21350D	A01	A01p24070.1_BnaDAR	A01	M1,M2
BnaA01g21370D	A01	A01p27140.1_BnaDAR	A01	M1,M2
BnaA01g21380D	A01	A01p27150.1_BnaDAR	A01	M1,M2
BnaA01g21390D	A01	A01p27160.1_BnaDAR	A01	M1,M2
BnaA01g21400D	A01	A01p27170.1_BnaDAR	A01	M1
BnaA01g21410D	A01	A01p27180.1_BnaDAR	A01	M1,M2
BnaA01g21430D	A01	A01p27200.1_BnaDAR	A01	M1,M2
BnaA01g21440D	A01	A01p27210.1_BnaDAR	A01	M1,M2
BnaA01g21450D	A01	A01p27240.1_BnaDAR	A01	M1,M2
BnaA01g21460D	A01	A01p27260.1_BnaDAR	A01	M1,M2
BnaA01g21470D	A01	A01p27870.1_BnaDAR	A01	M1,M2
BnaA01g21490D	A01	A01p27890.1_BnaDAR	A01	M1,M2
BnaA01g21500D	A01	A01p27900.1_BnaDAR	A01	M1
BnaA01g21510D	A01	A01p27930.1_BnaDAR	A01	M1
BnaA01g21520D	A01	A01p27940.1_BnaDAR	A01	M1,M2
BnaA01g21560D	A01	A01p28170.1_BnaDAR	A01	M1,M2
BnaA01g21580D	A01	A01p28180.1_BnaDAR	A01	M1,M2
BnaA01g21600D	A01	A01p28190.1_BnaDAR	A01	M1
BnaA01g21610D	A01	A01p28190.1_BnaDAR	A01	M1,M2
BnaA01g21620D	A01	A01p28200.1_BnaDAR	A01	M1,M2
BnaA01g21630D	A01	A01p28290.1_BnaDAR	A01	M1
BnaA01g21650D	A01	A01p28300.1_BnaDAR	A01	M1,M2
BnaA01g21670D	A01	A01p28310.1_BnaDAR	A01	M1,M2
BnaA01g21680D	A01	A01p28320.1_BnaDAR	A01	M2
BnaA01g21690D	A01	A01p28350.1_BnaDAR	A01	M1,M2
BnaA01g21710D	A01	A01p28360.1_BnaDAR	A01	M1,M2
BnaA01g21720D	A01	A01p28370.1_BnaDAR	A01	M1
BnaA01g21730D	A01	A01p28380.1_BnaDAR	A01	M1,M2
BnaA01g21740D	A01	A01p28490.1_BnaDAR	A01	M1,M2
BnaA01g21750D	A01	A01p28500.1_BnaDAR	A01	M1,M2
BnaA01g21770D	A01	A01p28550.1_BnaDAR	A01	M1,M2
BnaA01g21790D	A01	A01p28570.1_BnaDAR	A01	M1,M2
BnaA01g21810D	A01	A01p28590.1_BnaDAR	A01	M1,M2
BnaA01g21820D	A01	A01p28600.1_BnaDAR	A01	M1,M2
BnaA01g21830D	A01	A01p28610.1_BnaDAR	A01	M1,M2
BnaA01g21850D	A01	A01p28640.1_BnaDAR	A01	M1
BnaA01g21860D	A01	A01p28650.1_BnaDAR	A01	M1,M2
BnaA01g21870D	A01	A01p28660.1_BnaDAR	A01	M1,M2
BnaA01g21880D	A01	A01p28670.1_BnaDAR	A01	M1,M2
BnaA01g21890D	A01	A01p28710.1_BnaDAR	A01	M1,M2
BnaA01g21900D	A01	A01p28720.1_BnaDAR	A01	M1,M2
BnaA01g21920D	A01	A01p28740.1_BnaDAR	A01	M1,M2
BnaA01g21950D	A01	A01p28770.1_BnaDAR	A01	M1,M2
BnaA01g21960D	A01	A01p28850.1_BnaDAR	A01	M1
BnaA01g21980D	A01	A01p28860.1_BnaDAR	A01	M1,M2
BnaA01g21990D	A01	A01p28870.1_BnaDAR	A01	M1,M2
BnaA01g22000D	A01	A01p28880.1_BnaDAR	A01	M1,M2
BnaA01g22010D	A01	A01p28890.1_BnaDAR	A01	M1,M2
BnaA01g22020D	A01	A01p28900.1_BnaDAR	A01	M1,M2
BnaA01g22030D	A01	A01p28910.1_BnaDAR	A01	M1,M2
BnaA01g22040D	A01	A01p28920.1_BnaDAR	A01	M1,M2
BnaA01g22050D	A01	A01p28930.1_BnaDAR	A01	M1,M2
BnaA01g22060D	A01	A01p28940.1_BnaDAR	A01	M2
BnaA01g22080D	A01	A01p28960.1_BnaDAR	A01	M1,M2
BnaA01g22090D	A01	A01p28970.1_BnaDAR	A01	M1
BnaA01g22100D	A01	A01p28980.1_BnaDAR	A01	M1
BnaA01g22110D	A01	A01p28990.1_BnaDAR	A01	M1,M2
BnaA01g22120D	A01	A01p29010.1_BnaDAR	A01	M1,M2
BnaA01g22130D	A01	A01p29030.1_BnaDAR	A01	M1,M2
BnaA01g22150D	A01	A01p29040.1_BnaDAR	A01	M1,M2
BnaA01g22160D	A01	A01p29050.1_BnaDAR	A01	M1,M2
BnaA01g22170D	A01	A01p29060.1_BnaDAR	A01	M1,M2
BnaA01g22180D	A01	A01p29070.1_BnaDAR	A01	M1,M2
BnaA01g22190D	A01	A01p29080.1_BnaDAR	A01	M1
BnaA01g22200D	A01	A01p29090.1_BnaDAR	A01	M1,M2
BnaA01g22220D	A01	A01p29110.1_BnaDAR	A01	M1,M2
BnaA01g22230D	A01	A01p29130.1_BnaDAR	A01	M1,M2
BnaA01g22240D	A01	A01p29140.1_BnaDAR	A01	M1,M2
BnaA01g22250D	A01	A01p29150.1_BnaDAR	A01	M1
BnaA01g22260D	A01	A01p29150.1_BnaDAR	A01	M1,M2
BnaA01g22270D	A01	A01p29170.1_BnaDAR	A01	M1,M2
BnaA01g22280D	A01	A01p29180.1_BnaDAR	A01	M1,M2
BnaA01g22290D	A01	A01p29190.1_BnaDAR	A01	M1,M2
BnaA01g22300D	A01	A01p29200.1_BnaDAR	A01	M1,M2
BnaA01g22310D	A01	A01p29230.1_BnaDAR	A01	M1,M2
BnaA01g22330D	A01	A01p29240.1_BnaDAR	A01	M1,M2
BnaA01g22340D	A01	A01p29250.1_BnaDAR	A01	M1,M2
BnaA01g22350D	A01	A01p29260.1_BnaDAR	A01	M1
BnaA01g22360D	A01	A01p29270.1_BnaDAR	A01	M1
BnaA01g22380D	A01	A01p29290.1_BnaDAR	A01	M1
BnaA01g22390D	A01	A01p29310.1_BnaDAR	A01	M1,M2
BnaA01g22400D	A01	A01p29320.1_BnaDAR	A01	M1,M2
BnaA01g22410D	A01	A01p29330.1_BnaDAR	A01	M1
BnaA01g22420D	A01	A01p29340.1_BnaDAR	A01	M1,M2
BnaA01g22430D	A01	A01p29350.1_BnaDAR	A01	M1,M2
BnaA01g22440D	A01	A01p29370.1_BnaDAR	A01	M1
BnaA01g22460D	A01	A01p29370.1_BnaDAR	A01	M1,M2
BnaA01g22470D	A01	A01p29380.1_BnaDAR	A01	M1,M2
BnaA01g22480D	A01	A01p29390.1_BnaDAR	A01	M1,M2
BnaA01g22490D	A01	A01p29400.1_BnaDAR	A01	M1,M2
BnaA01g22500D	A01	A01p29410.1_BnaDAR	A01	M1,M2
[truncated: 80,350 more rows]
